# Supplementary material for: Transcriptomics of cryophilic Saccharomyces kudriavzevii reveals the key role of gene translation efficiency in cold stress adaptations
Source: BMC Genomics. 2014 Jun 4;15(1):432. doi: 10.1186/1471-2164-15-432 (PMC4058008; doi:10.1186/1471-2164-15-432)
Supplement: Supplementary file 2 — Additional file 2: Table S2: Differential gene expression comparing S. kudriavzevii (12-28°C) with S. cerevisiae (12-28°C) response. (XLSX 27 KB) [file 12864_2013_6110_MOESM2_ESM.xlsx]

## Sheet: SAM significant  genes Sk-Sc
Diferential gene expression comparing S. kudriavzevii (12-28°C) with S. cerevisiae (12-28°C) response
id	Name	SAM Score (d)	Function	Process
YER117W	RPL23B	6.36994	structural constituent of ribosome	protein biosynthesis
YHR174W	ENO2	5.14994	phosphopyruvate hydratase activity	glycolysis; gluconeogenesis
YPR042C	PUF2	5.04627	mRNA binding	mRNA catabolism, deadenylation-dependent
YOL040C	RPS15	4.83256	structural constituent of ribosome	protein biosynthesis
YAL056C-A	YAL056C-A	4.77414	molecular_function unknown	biological_process unknown
YDL187C	YDL187C	4.66403	molecular_function unknown	biological_process unknown
YBL079W	NUP170	4.56815	structural molecule activity	protein-nucleus import, docking; nuclear pore organization and biogenesis; protein-nucleus export; ribosomal protein-nucleus import; mRNA-binding (hnRNP) protein-nucleus import; snRNP protein-nucleus import; NLS-bearing substrate-nucleus import; tRNA-nucl
YNR050C	LYS9	4.55812	saccharopine dehydrogenase (NADP+, L-glutamate-forming) activity	lysine biosynthesis, aminoadipic pathway
YJR126C	VPS70	4.49084	molecular_function unknown	protein-vacuolar targeting
YIR002C	MPH1	4.48453	RNA helicase activity	DNA repair
YLR388W	RPS29A	4.4573	structural constituent of ribosome	protein biosynthesis
YCLX02C	YCLX02C	4.44755	molecular_function unknown	biological_process unknown
YOL105C	WSC3	4.39726	transmembrane receptor activity	actin cytoskeleton organization and biogenesis; response to heat; Rho protein signal transduction; cell wall organization and biogenesis
YLR325C	RPL38	4.23385	structural constituent of ribosome	protein biosynthesis
YOL086C	ADH1	4.14467	alcohol dehydrogenase activity	fermentation
YPL171C	OYE3	4.07167	NADPH dehydrogenase activity	biological_process unknown
YAR033W	MST28	4.02827	protein binding	vesicle organization and biogenesis
YIL065C	FIS1	3.97149	molecular_function unknown	mitochondrial fission
YGR094W	VAS1	3.96862	valine-tRNA ligase activity	valyl-tRNA aminoacylation
YMR083W	ADH3	3.96698	alcohol dehydrogenase activity	fermentation
YNL178W	RPS3	3.92918	structural constituent of ribosome	protein biosynthesis; response to DNA damage stimulus
YBR057C	MUM2	3.92225	molecular_function unknown	premeiotic DNA synthesis
YDR417C	YDR417C	3.90306	molecular_function unknown	biological_process unknown
YGR037C	ACB1	3.80152	acyl-CoA binding; long-chain fatty acid transporter activity	fatty acid metabolism; long-chain fatty acid transport
YLR340W	RPP0	3.7918	structural constituent of ribosome	ribosomal large subunit assembly and maintenance; translational elongation; protein biosynthesis
YMR040W	YMR040W	3.78888	molecular_function unknown	biological_process unknown
YMR218C	TRS130	3.77255	molecular_function unknown	ER to Golgi transport
YNL168C	FMP41	3.76661	molecular_function unknown	biological_process unknown
YGR027C	RPS25A	3.68905	structural constituent of ribosome	protein biosynthesis
YGR075C	PRP38	3.68268	pre-mRNA splicing factor activity	nuclear mRNA splicing, via spliceosome
YOR133W	EFT1	3.65732	translation elongation factor activity	translational elongation
YER151C	UBP3	3.63575	ubiquitin-specific protease activity	protein deubiquitination
YOR324C	FRT1	3.62702	molecular_function unknown	biological_process unknown
YLR339C	YLR339C	3.62363	molecular_function unknown	biological_process unknown
YGL147C	RPL9A	3.59616	structural constituent of ribosome	protein biosynthesis
YGR020C	VMA7	3.58712	hydrogen-transporting ATPase activity, rotational mechanism	vacuolar acidification
YHL001W	RPL14B	3.58012	RNA binding; structural constituent of ribosome	protein biosynthesis
YPL160W	CDC60	3.57688	leucine-tRNA ligase activity	leucyl-tRNA aminoacylation
YJL193W	YJL193W	3.49237	molecular_function unknown	biological_process unknown
YLR062C	BUD28	3.46829	molecular_function unknown	biological_process unknown
YOR369C	RPS12	3.40235	structural constituent of ribosome	protein biosynthesis
YMR234W	RNH1	3.39705	ribonuclease H activity	cell wall organization and biogenesis; DNA replication
YER091C	MET6	3.38986	5-methyltetrahydropteroyltriglutamate-homocysteine S-methyltransferase activity	methionine biosynthesis
YLR058C	SHM2	3.38494	glycine hydroxymethyltransferase activity	one-carbon compound metabolism
YLR134W	PDC5	3.37727	pyruvate decarboxylase activity	pyruvate metabolism; ethanol fermentation
YLL016W	SDC25	3.35256	Ras guanyl-nucleotide exchange factor activity	RAS protein signal transduction
YML006C	GIS4	3.34879	molecular_function unknown	intracellular signaling cascade
YPR095C	SYT1	3.32188	ARF guanyl-nucleotide exchange factor activity	secretory pathway
YAR069C	YAR069C	3.29664	molecular_function unknown	biological_process unknown
YLR355C	ILV5	3.20806	ketol-acid reductoisomerase activity	mitochondrial genome maintenance; branched chain family amino acid biosynthesis
YPL275W	FDH2	3.17339	formate dehydrogenase activity	formate catabolism
YBL072C	RPS8A	3.15308	structural constituent of ribosome	protein biosynthesis
YDR134C	YDR134C	3.13599	molecular_function unknown	biological_process unknown
YOL017W	ESC8	3.13105	molecular_function unknown	chromatin silencing
YLR044C	PDC1	3.11675	pyruvate decarboxylase activity	pyruvate metabolism; ethanol fermentation
YKL216W	URA1	3.11053	dihydroorotate dehydrogenase activity	pyrimidine base biosynthesis
YGR254W	ENO1	3.10493	phosphopyruvate hydratase activity	glycolysis; gluconeogenesis
YLR441C	RPS1A	3.0849	structural constituent of ribosome	protein biosynthesis
YNR039C	ZRG17	3.03833	molecular_function unknown	zinc ion transport
YLR076C	YLR076C	3.02696	molecular_function unknown	biological_process unknown
YPR044C	YPR044C	3.01661	molecular_function unknown	biological_process unknown
YHL047C	ARN2	3.00483	siderochrome-iron transporter activity	iron-siderochrome transport; iron ion homeostasis; siderochrome metabolism
YIL094C	LYS12	3.00275	isocitrate dehydrogenase activity	lysine biosynthesis
YJR093C	FIP1	2.98278	cleavage/polyadenylation specificity factor activity	mRNA cleavage; mRNA polyadenylation
YPR102C	RPL11A	2.98077	structural constituent of ribosome	protein biosynthesis; ribosomal large subunit assembly and maintenance
YLL045C	RPL8B	2.9219	structural constituent of ribosome	protein biosynthesis
YBR043C	YBR043C	2.91613	molecular_function unknown	biological_process unknown
YEL054C	RPL12A	2.91091	structural constituent of ribosome	ribosomal large subunit assembly and maintenance; protein biosynthesis
YKL153W	YKL153W	2.9016	molecular_function unknown	biological_process unknown
YBL064C	PRX1	2.87686	thioredoxin peroxidase activity	regulation of cell redox homeostasis
YLR075W	RPL10	2.86782	structural constituent of ribosome	ribosomal large subunit assembly and maintenance; protein biosynthesis
YOR323C	PRO2	2.85935	glutamate-5-semialdehyde dehydrogenase activity	proline biosynthesis
YOL006C	TOP1	2.85006	DNA topoisomerase type I activity	nuclear migration; mitotic chromosome condensation; RNA elongation from Pol II promoter; regulation of transcription from Pol II promoter; DNA strand elongation; chromatin assembly/disassembly; regulation of mitotic recombination; DNA topological change
YBR091C	MRS5	2.84474	protein transporter activity	mitochondrial inner membrane protein import
YLR031W	YLR031W	2.83575	molecular_function unknown	biological_process unknown
YJL026W	RNR2	2.8284	ribonucleoside-diphosphate reductase activity	DNA replication
YHR203C	RPS4B	2.8234	structural constituent of ribosome	protein biosynthesis
YMR303C	ADH2	2.76556	alcohol dehydrogenase activity	ethanol metabolism; fermentation
YEL003W	GIM4	2.75962	tubulin binding	tubulin folding
YNL327W	EGT2	2.75646	cellulase activity	cytokinesis
YDR038C	ENA5	2.74456	ATPase activity, coupled to transmembrane movement of ions, phosphorylative mechanism	sodium ion transport
YDR365C	YDR365C	2.74023	molecular_function unknown	rRNA processing
YCR095C	YCR095C	2.73684	molecular_function unknown	biological_process unknown
YDR033W	MRH1	2.72906	molecular_function unknown	biological_process unknown
YMR116C	ASC1	2.72278	molecular_function unknown	biological_process unknown
YDR427W	RPN9	2.71575	endopeptidase activity	ubiquitin-dependent protein catabolism
YLR150W	STM1	2.69884	telomeric DNA binding	anti-apoptosis; telomere maintenance
YGR032W	GSC2	2.66155	1,3-beta-glucan synthase activity	cell wall organization and biogenesis; beta-1,3 glucan biosynthesis
YJR009C	TDH2	2.63776	glyceraldehyde-3-phosphate dehydrogenase (phosphorylating) activity	glycolysis; gluconeogenesis
YCRX12W	YCRX12W	2.63323	molecular_function unknown	biological_process unknown
YPL220W	RPL1A	2.60167	structural constituent of ribosome	protein biosynthesis
YLR445W	YLR445W	2.5304	molecular_function unknown	biological_process unknown
YDR469W	SDC1	2.49428	chromatin binding; histone-lysine N-methyltransferase activity	chromatin silencing at telomere; histone methylation
YLR039C	RIC1	2.48848	guanyl-nucleotide exchange factor activity	intracellular protein transport
YOR080W	DIA2	2.47238	molecular_function unknown	invasive growth (sensu Saccharomyces)
YDR385W	EFT2	2.47069	translation elongation factor activity	translational elongation
YOL039W	RPP2A	2.45455	structural constituent of ribosome	translational elongation; protein biosynthesis
YBR058C	UBP14	2.44871	ubiquitin-specific protease activity	protein deubiquitination; negative regulation of gluconeogenesis
YHR007C	ERG11	2.43584	sterol 14-demethylase activity	ergosterol biosynthesis
YJR123W	RPS5	2.43503	structural constituent of ribosome	protein biosynthesis
YOR063W	RPL3	2.42383	structural constituent of ribosome	ribosomal large subunit assembly and maintenance; protein biosynthesis
YHR039C	MSC7	2.41123	molecular_function unknown	meiotic recombination
YDR226W	ADK1	2.40675	adenylate kinase activity	cell proliferation
YLR042C	YLR042C	2.40375	molecular_function unknown	biological_process unknown
YKL180W	RPL17A	2.38943	structural constituent of ribosome	protein biosynthesis
YDL036C	YDL036C	2.35926	molecular_function unknown	biological_process unknown
YDR311W	TFB1	2.35911	general RNA polymerase II transcription factor activity	negative regulation of transcription from Pol II promoter, mitotic; transcription initiation from Pol II promoter; nucleotide-excision repair; nucleotide-excision repair, DNA duplex unwinding
YNL006W	LST8	2.32397	protein binding	transport; signal transduction
YJL095W	BCK1	2.31981	MAP kinase kinase kinase activity	establishment of cell polarity (sensu Saccharomyces); response to nutrients; protein kinase cascade; protein amino acid phosphorylation
YHR197W	RIX1	2.30925	molecular_function unknown	ribosome-nucleus export
YER059W	PCL6	2.30757	cyclin-dependent protein kinase regulator activity	regulation of glycogen catabolism; regulation of glycogen biosynthesis
YLR028C	ADE16	2.30531	phosphoribosylaminoimidazolecarboxamide formyltransferase activity; IMP cyclohydrolase activity	purine nucleotide biosynthesis; sporulation (sensu Saccharomyces); aerobic respiration; 'de novo' IMP biosynthesis
YBR059C	AKL1	2.2982	protein kinase activity	biological_process unknown
YER172C	BRR2	2.29003	pre-mRNA splicing factor activity; ATP dependent RNA helicase activity	U2-type spliceosome conformational change to release U4 and U1
YBR012W-B	YBR012W-B	2.28761	protein binding; RNA binding; ribonuclease activity; peptidase activity; RNA-directed DNA polymerase activity; DNA-directed DNA polymerase activity	Ty element transposition
YOL016C	CMK2	2.28353	calcium/calmodulin-dependent protein kinase activity	signal transduction; protein amino acid phosphorylation
YOR393W	ERR1	2.28179	phosphopyruvate hydratase activity	biological_process unknown
YDL083C	RPS16B	2.27564	structural constituent of ribosome	protein biosynthesis
YNL339C	YRF1-6	2.26493	DNA helicase activity	telomerase-independent telomere maintenance
YDR418W	RPL12B	2.26008	structural constituent of ribosome	ribosomal large subunit assembly and maintenance; protein biosynthesis
YIR034C	LYS1	2.25889	saccharopine dehydrogenase (NAD+, L-lysine-forming) activity	lysine biosynthesis, aminoadipic pathway
YDR133C	YDR133C	2.24181	molecular_function unknown	biological_process unknown
YGR087C	PDC6	2.23986	pyruvate decarboxylase activity	ethanol metabolism
YKR079C	YKR079C	2.2293	purine nucleotide binding; 3' tRNA processing endoribonuclease activity	removal of tRNA 3'-trailer sequence
YGL135W	RPL1B	2.22497	structural constituent of ribosome	protein biosynthesis
YFR031C-A	RPL2A	2.21885	structural constituent of ribosome	protein biosynthesis
YDR012W	RPL4B	2.20279	structural constituent of ribosome	protein biosynthesis
YMR143W	RPS16A	2.18109	structural constituent of ribosome	protein biosynthesis
YGL008C	PMA1	2.18081	hydrogen-exporting ATPase activity, phosphorylative mechanism	regulation of pH; proton transport
YJL152W	YJL152W	2.17355	molecular_function unknown	biological_process unknown
YIL133C	RPL16A	2.13548	RNA binding; structural constituent of ribosome	protein biosynthesis
YIL018W	RPL2B	2.10934	structural constituent of ribosome	protein biosynthesis
YCR013C	YCR013C	2.10901	molecular_function unknown	biological_process unknown
YDR050C	TPI1	2.09694	triose-phosphate isomerase activity	glycolysis; gluconeogenesis
YMR132C	JLP2	2.09613	molecular_function unknown	biological_process unknown
YOL126C	MDH2	2.08402	malic enzyme activity	malate metabolism; glyoxylate cycle; gluconeogenesis
YJR122W	CAF17	2.07789	molecular_function unknown	biological_process unknown
YNL067W	RPL9B	2.05972	structural constituent of ribosome	protein biosynthesis
YBR042C	YBR042C	2.05519	acyltransferase activity	phospholipid biosynthesis
YDR386W	MUS81	2.01584	endonuclease activity	meiotic recombination; DNA repair
YDR317W	YDR317W	2.01126	molecular_function unknown	biological_process unknown
YLR086W	SMC4	2.00143	ATPase activity	mitotic chromosome condensation; mitotic chromosome segregation
YLR029C	RPL15A	2.00001	RNA binding; structural constituent of ribosome	protein biosynthesis
YLR048W	RPS0B	1.99855	structural constituent of ribosome	ribosomal small subunit assembly and maintenance; protein biosynthesis
YLR461W	PAU4	1.99509	molecular_function unknown	biological_process unknown
YJL190C	RPS22A	1.98754	structural constituent of ribosome	protein biosynthesis
YHL033C	RPL8A	1.98715	structural constituent of ribosome	protein biosynthesis
YLL044W	YLL044W	1.96739	molecular_function unknown	biological_process unknown
YOR380W	RDR1	1.96502	transcription factor activity	response to xenobiotic stimulus
YLR399C	BDF1	1.96327	transcription regulator activity	sporulation (sensu Saccharomyces)
YBR031W	RPL4A	1.96299	structural constituent of ribosome	protein biosynthesis
YKL057C	NUP120	1.95844	structural molecule activity	nuclear pore organization and biogenesis; protein-nucleus export; ribosomal protein-nucleus import; mRNA-binding (hnRNP) protein-nucleus import; snRNP protein-nucleus import; NLS-bearing substrate-nucleus import; tRNA-nucleus export; snRNA-nucleus export;
YOL118C	YOL118C	1.95844	molecular_function unknown	biological_process unknown
YDR411C	YDR411C	1.94016	molecular_function unknown	biological_process unknown
YBR118W	TEF2	1.93784	translation elongation factor activity	translational elongation
YKL006C-A	SFT1	1.93642	v-SNARE activity	intra-Golgi transport
YOL049W	GSH2	1.92508	glutathione synthase activity	glutathione biosynthesis
YGL006W	PMC1	1.92339	calcium-transporting ATPase activity	calcium ion homeostasis; calcium ion transport
YGR192C	TDH3	1.90815	glyceraldehyde-3-phosphate dehydrogenase (phosphorylating) activity	glycolysis; gluconeogenesis
YKR059W	TIF1	1.90578	translation initiation factor activity	translational initiation
YGL024W	YGL024W	1.90421	molecular_function unknown	biological_process unknown
YDR348C	YDR348C	1.89012	molecular_function unknown	biological_process unknown
YDR382W	RPP2B	1.88624	structural constituent of ribosome	translational elongation; protein biosynthesis
YDR403W	DIT1	1.86556	catalytic activity	spore wall assembly (sensu Saccharomyces)
YML072C	YML072C	1.86458	molecular_function unknown	biological_process unknown
YKL003C	MRP17	1.85423	structural constituent of ribosome	protein biosynthesis
YCR023C	YCR023C	1.84643	molecular_function unknown	biological_process unknown
YML063W	RPS1B	1.84536	structural constituent of ribosome	protein biosynthesis
YMR301C	ATM1	1.83712	ATP-binding cassette (ABC) transporter activity	iron ion homeostasis
YDR519W	FPR2	1.83654	peptidyl-prolyl cis-trans isomerase activity	biological_process unknown
YPR121W	THI22	1.83482	phosphomethylpyrimidine kinase activity	thiamin biosynthesis
YLR367W	RPS22B	1.83	structural constituent of ribosome	protein biosynthesis
YNL102W	POL1	1.8261	alpha DNA polymerase activity	DNA repair synthesis; lagging strand elongation; DNA replication initiation; DNA replication, priming
YNL182C	IPI3	1.82304	molecular_function unknown	ribosomal large subunit assembly and maintenance
YGL189C	RPS26A	1.81315	structural constituent of ribosome	protein biosynthesis
YDR471W	RPL27B	1.80999	structural constituent of ribosome	protein biosynthesis
YCL069W	YCL069W	1.80949	molecular_function unknown	biological_process unknown
YPL131W	RPL5	1.8076	RNA binding; structural constituent of ribosome	ribosomal large subunit assembly and maintenance; protein biosynthesis
YCR026C	YCR026C	1.80738	molecular_function unknown	biological_process unknown
YGL123W	RPS2	1.80724	structural constituent of ribosome	regulation of translational fidelity; protein biosynthesis
YKL006W	RPL14A	1.80629	RNA binding; structural constituent of ribosome	protein biosynthesis
YAL038W	CDC19	1.80625	pyruvate kinase activity	glycolysis; pyruvate metabolism
YNR016C	ACC1	1.79482	acetyl-CoA carboxylase activity; biotin carboxylase activity	nuclear membrane organization and biogenesis; fatty acid biosynthesis; protein-nucleus import
YIR013C	GAT4	1.79278	transcription factor activity	transcription
YDR408C	ADE8	1.78747	phosphoribosylglycinamide formyltransferase activity	adenine biosynthesis; purine nucleotide biosynthesis
YPL125W	KAP120	1.78184	structural constituent of nuclear pore	protein-nucleus import
YHL046C	YHL046C	1.78028	molecular_function unknown	biological_process unknown
YBR067C	TIP1	1.75645	structural constituent of cell wall; lipase activity	cell wall organization and biogenesis
YER131W	RPS26B	1.75291	structural constituent of ribosome	protein biosynthesis
YGR175C	ERG1	1.74836	squalene monooxygenase activity	ergosterol biosynthesis
YHR010W	RPL27A	1.74752	structural constituent of ribosome	protein biosynthesis
YDR493W	FMP36	1.74219	molecular_function unknown	biological_process unknown
YLR098C	CHA4	1.73862	transcription factor activity	amino acid catabolism; regulation of transcription, DNA-dependent
YBR025C	YBR025C	1.72557	molecular_function unknown	biological_process unknown
YGL055W	OLE1	1.72344	stearoyl-CoA 9-desaturase activity	fatty acid desaturation; mitochondrion inheritance
YPR054W	SMK1	1.721	MAP kinase activity	spore wall assembly (sensu Saccharomyces); protein amino acid phosphorylation
YGL150C	INO80	1.71528	ATPase activity	DNA repair; transcription from Pol II promoter; chromatin remodeling
YLR112W	YLR112W	1.71247	molecular_function unknown	biological_process unknown
YGL102C	YGL102C	1.70631	molecular_function unknown	biological_process unknown
YGL084C	GUP1	1.70495	glycerol transporter activity	glycerol transport; glycerol catabolism
YFL024C	EPL1	1.7031	histone acetyltransferase activity	regulation of transcription from Pol II promoter; histone acetylation
YHR052W	CIC1	1.6939	protein binding, bridging	protein catabolism
YMR142C	RPL13B	1.69137	structural constituent of ribosome	protein biosynthesis
YHL042W	YHL042W	1.68759	molecular_function unknown	biological_process unknown
YLR408C	YLR408C	1.68213	molecular_function unknown	biological_process unknown
YDR233C	RTN1	1.67859	molecular_function unknown	biological_process unknown
YMR021C	MAC1	1.67469	specific RNA polymerase II transcription factor activity	positive regulation of transcription from Pol II promoter; cadmium ion homeostasis; regulation of protein catabolism
YFL010C	WWM1	1.673	molecular_function unknown	response to dessication
YMR121C	RPL15B	1.67291	RNA binding; structural constituent of ribosome	protein biosynthesis
YHR116W	YHR116W	1.66863	molecular_function unknown	aerobic respiration
YFR014C	CMK1	1.66744	calmodulin-dependent protein kinase I activity	protein amino acid phosphorylation; signal transduction
YHR105W	YPT35	1.66697	molecular_function unknown	biological_process unknown
YCR025C	YCR025C	1.66662	molecular_function unknown	biological_process unknown
YOL128C	YGK3	1.6618	glycogen synthase kinase 3 activity	proteolysis and peptidolysis; protein amino acid phosphorylation; response to stress
YBR181C	RPS6B	1.6593	structural constituent of ribosome	protein biosynthesis
YGL002W	ERP6	1.65773	molecular_function unknown	secretory pathway
YDR218C	SPR28	1.6567	structural constituent of cytoskeleton	cell wall organization and biogenesis; cellular morphogenesis
YPR053C	YPR053C	1.65415	molecular_function unknown	biological_process unknown
YFL031W	HAC1	1.64805	specific RNA polymerase II transcription factor activity	unfolded protein response, target gene transcriptional activation; phospholipid metabolism; regulation of transcription from Pol II promoter
YDL012C	YDL012C	1.64532	molecular_function unknown	biological_process unknown
YBR286W	APE3	1.63689	aminopeptidase activity	vacuolar protein catabolism
YPL069C	BTS1	1.63136	farnesyltranstransferase activity	terpenoid biosynthesis
YFR041C	ERJ5	1.62603	molecular_function unknown	biological_process unknown
YIL053W	RHR2	1.62566	glycerol-1-phosphatase activity	glycerol biosynthesis; response to osmotic stress
YPL219W	PCL8	1.62468	cyclin-dependent protein kinase regulator activity	regulation of glycogen biosynthesis; regulation of glycogen catabolism
YHR214W	YHR214W	1.62234	molecular_function unknown	biological_process unknown
YDR342C	HXT7	1.62013	mannose transporter activity; fructose transporter activity; glucose transporter activity	hexose transport
YPR036W	VMA13	1.61454	hydrogen-transporting ATPase activity, rotational mechanism	vacuolar acidification
YNL209W	SSB2	1.61275	chaperone activity; ATPase activity	protein biosynthesis
YLR463C	YLR463C	1.6124	molecular_function unknown	biological_process unknown
YAR073W	IMD1	1.61028	molecular_function unknown	biological_process unknown
YPR193C	HPA2	-1.92666	histone acetyltransferase activity	histone acetylation
YPL154C	PEP4	-1.94237	endopeptidase activity; saccharopepsin activity	vacuolar protein catabolism; cellular response to starvation; sporulation; microautophagy
YLR273C	PIG1	-1.94999	protein phosphatase regulator activity	regulation of glycogen biosynthesis
YMR093W	UTP15	-1.9609	snoRNA binding	processing of 20S pre-rRNA
YDR049W	YDR049W	-1.96761	molecular_function unknown	biological_process unknown
YGL016W	KAP122	-1.96951	protein carrier activity	response to drug; protein-nucleus import
YDR245W	MNN10	-1.97786	alpha-1,6-mannosyltransferase activity	N-glycan processing; mannan metabolism; cell wall mannoprotein biosynthesis; actin filament organization
YMR001C	CDC5	-1.99347	protein serine/threonine kinase activity	DNA dependent DNA replication; protein amino acid phosphorylation
YOL061W	PRS5	-1.99532	ribose-phosphate diphosphokinase activity	'de novo' pyrimidine base biosynthesis; 'de novo' IMP biosynthesis; purine salvage; tryptophan biosynthesis; histidine biosynthesis
YOL052C-A	DDR2	-1.99949	molecular_function unknown	response to stress
YNR067C	DSE4	-1.99963	glucan 1,3-beta-glucosidase activity	cytokinesis, completion of separation
YLR034C	SMF3	-2.01514	iron ion transporter activity	intracellular iron ion storage
YNL079C	TPM1	-2.01735	actin lateral binding	establishment of cell polarity (sensu Saccharomyces); mRNA localization, intracellular; actin polymerization and/or depolymerization; isotropic bud growth; apical bud growth; actin filament organization; exocytosis; mitochondrion inheritance; vesicle-medi
YBL020W	RFT1	-2.02096	oligosaccharide transporter activity	oligosaccharide transport; N-linked glycosylation
YJR048W	CYC1	-2.02257	electron carrier activity	electron transport
YLL054C	YLL054C	-2.03556	transcriptional activator activity	biological_process unknown
YJL033W	HCA4	-2.04573	ATP dependent RNA helicase activity	35S primary transcript processing
YHR068W	DYS1	-2.06521	deoxyhypusine synthase activity	hypusine biosynthesis from peptidyl-lysine
YJL200C	YJL200C	-2.07054	aconitate hydratase activity	biological_process unknown
YER006W	NUG1	-2.07474	GTPase activity	rRNA processing
YBR141C	YBR141C	-2.08104	molecular_function unknown	biological_process unknown
YHR141C	RPL42B	-2.09726	structural constituent of ribosome	protein biosynthesis
YPL243W	SRP68	-2.09902	signal sequence binding	protein-ER targeting
YGR218W	CRM1	-2.103	protein carrier activity	mRNA-nucleus export; protein-nucleus export; ribosomal large subunit-nucleus export
YMR183C	SSO2	-2.1153	t-SNARE activity	vesicle fusion; Golgi to plasma membrane transport
YMR135C	GID8	-2.12775	molecular_function unknown	negative regulation of gluconeogenesis
YJR104C	SOD1	-2.14257	copper, zinc superoxide dismutase activity	copper ion homeostasis; superoxide metabolism; zinc ion homeostasis
YBR241C	YBR241C	-2.15069	molecular_function unknown	biological_process unknown
YIL079C	AIR1	-2.15253	molecular_function unknown	mRNA-nucleus export
YDL175C	AIR2	-2.1615	molecular_function unknown	mRNA-nucleus export
YFR023W	PES4	-2.17605	molecular_function unknown	DNA dependent DNA replication
YIR042C	YIR042C	-2.18414	molecular_function unknown	biological_process unknown
YBR089W	YBR089W	-2.20343	molecular_function unknown	biological_process unknown
YOR169C	YOR169C	-2.21751	molecular_function unknown	biological_process unknown
YJL111W	CCT7	-2.22741	chaperone activity	cytoskeleton organization and biogenesis; protein folding
YLR178C	TFS1	-2.22799	protease inhibitor activity; lipid binding	regulation of proteolysis and peptidolysis
YDR098C	GRX3	-2.23179	thiol-disulfide exchange intermediate activity	response to oxidative stress
YLR412W	YLR412W	-2.23992	molecular_function unknown	biological_process unknown
YMR173W-A	YMR173W-A	-2.25329	molecular_function unknown	biological_process unknown
YPR186C	PZF1	-2.2584	RNA polymerase III transcription factor activity	transcription initiation from Pol III promoter
YPL118W	MRP51	-2.26786	structural constituent of ribosome	translational initiation; protein biosynthesis
YFR050C	PRE4	-2.27089	endopeptidase activity	ubiquitin-dependent protein catabolism
YJL050W	MTR4	-2.27347	ATP dependent RNA helicase activity	35S primary transcript processing
YLR286C	CTS1	-2.28213	chitinase activity	cytokinesis, completion of separation
YMR009W	YMR009W	-2.29747	molecular_function unknown	biological_process unknown
YML077W	BET5	-2.31	molecular_function unknown	ER to Golgi transport
YER147C	SCC4	-2.31129	molecular_function unknown	sister chromatid cohesion
YKR019C	IRS4	-2.31665	molecular_function unknown	chromatin silencing at ribosomal DNA
YOR280C	FSH3	-2.3169	molecular_function unknown	biological_process unknown
YPL027W	SMA1	-2.34232	molecular_function unknown	spore wall assembly (sensu Saccharomyces)
YGL104C	VPS73	-2.34666	molecular_function unknown	protein-vacuolar targeting
YDR283C	GCN2	-2.35251	protein kinase activity	protein amino acid phosphorylation; amino acid biosynthesis; regulation of translational initiation
YGR070W	ROM1	-2.41574	Rho guanyl-nucleotide exchange factor activity; signal transducer activity	actin filament organization; establishment of cell polarity (sensu Saccharomyces); small GTPase mediated signal transduction; bud growth; cell wall organization and biogenesis
YML038C	YMD8	-2.45	nucleotide-sugar transporter activity	nucleotide-sugar transport
YLL036C	PRP19	-2.46292	pre-mRNA splicing factor activity	nuclear mRNA splicing, via spliceosome
YHR115C	YHR115C	-2.47029	molecular_function unknown	biological_process unknown
YBR152W	SPP381	-2.49701	molecular_function unknown	nuclear mRNA splicing, via spliceosome
YOR219C	STE13	-2.4986	aminopeptidase activity	peptide pheromone maturation
YAL009W	SPO7	-2.5063	molecular_function unknown	sporulation (sensu Saccharomyces); nuclear organization and biogenesis; meiosis
YPR130C	YPR130C	-2.51116	molecular_function unknown	biological_process unknown
YOL052C	SPE2	-2.51904	adenosylmethionine decarboxylase activity	pantothenate biosynthesis
YNR047W	YNR047W	-2.52443	protein kinase activity	response to pheromone
YHR156C	LIN1	-2.54776	protein binding	biological_process unknown
YJR014W	YJR014W	-2.56044	RNA binding	biological_process unknown
YDL018C	ERP3	-2.57204	molecular_function unknown	secretory pathway
YBR293W	YBR293W	-2.62704	molecular_function unknown	biological_process unknown
YKL141W	SDH3	-2.67268	succinate dehydrogenase (ubiquinone) activity	mitochondrial electron transport, succinate to ubiquinone; tricarboxylic acid cycle
YHR205W	SCH9	-2.68667	protein serine/threonine kinase activity	protein amino acid phosphorylation; age dependent response to oxidative stress during chronological cell aging; regulation of cell size
YDR375C	BCS1	-2.74499	ATPase activity	aerobic respiration
YKR008W	RSC4	-2.78187	molecular_function unknown	chromatin remodeling
YML081W	YML081W	-2.82618	molecular_function unknown	biological_process unknown
YFR021W	ATG18	-2.8336	molecular_function unknown	sporulation (sensu Saccharomyces); vacuolar protein processing/maturation; protein-vacuolar targeting; autophagy
YHR147C	MRPL6	-2.93619	structural constituent of ribosome	protein biosynthesis
YFR056C	YFR056C	-3.07994	molecular_function unknown	biological_process unknown
YDL207W	GLE1	-3.09209	molecular_function unknown	poly(A)+ mRNA-nucleus export
YML092C	PRE8	-3.15034	endopeptidase activity	ubiquitin-dependent protein catabolism
YER099C	PRS2	-3.39743	ribose-phosphate diphosphokinase activity	'de novo' pyrimidine base biosynthesis; 'de novo' IMP biosynthesis; purine salvage; tryptophan biosynthesis; histidine biosynthesis
YGR033C	FMP17	-4.05823	molecular_function unknown	biological_process unknown
