# Supplementary material for: Transcriptomics of cryophilic Saccharomyces kudriavzevii reveals the key role of gene translation efficiency in cold stress adaptations
Source: BMC Genomics. 2014 Jun 4;15(1):432. doi: 10.1186/1471-2164-15-432 (PMC4058008; doi:10.1186/1471-2164-15-432)
Supplement: Supplementary file 3 — Additional file 3: Table S4: Results from FunSpec database comparing S. kudriavzevii (12-28°C) with S. cerevisiae (12-28°C) response. (XLSX 15 KB) [file 12864_2013_6110_MOESM4_ESM.xlsx]

## Sheet: FunSpec Sk upregulated genes
Results from FunSpec database comparing S. kudriavzevii (12-28°C) with S. cerevisiae (12-28°C) response
GO Molecular Function
Category	p-value	In Category from Cluster	k	f
structural constituent of ribosome [GO:0003735]	1e-14	RPS8A RPL4A RPS6B RPS16B RPL4B RPP2B RPL12B RPL27B RPL12A RPL23B RPS26B RPL2A RPS2 RPL1B RPL9A RPS26A RPS25A RPL14B RPL8A RPL27A RPS4B RPL2B RPL16A RPS22A RPS5 MRP17 RPL14A RPL17A RPL8B RPL15A RPS0B RPL10 RPL38 RPP0 RPS22B RPS29A RPS1A RPS1B RPL15B RPL13B RPS16A RPL9B RPS3 RPP2A RPS15 RPL3 RPS12 RPL5 RPL1A RPL11A	50	218
rRNA binding [GO:0019843]	0.0461545	EFT2 RPL2A RPL9A RPS4B RPL2B MRP17 RPL9B EFT1 RPL5 RPL11A	10	39
GO Biological Process
Category	p-value	In Category from Cluster	k	f
translation [GO:0006412]	1e-14	RPS8A RPL4A TEF2 RPS6B RPS16B RPL4B RPP2B EFT2 RPL12B RPL27B RPL12A RPL23B RPS26B RPL2A RPS2 RPL1B RPL9A RPS26A RPS25A VAS1 RPL14B RPL8A RPL27A RPS4B RPL2B RPL16A RPS22A RPS5 MRP17 RPL14A RPL17A TIF1 RPL8B RPL15A RPS0B RPL10 RPL38 RPP0 RPS22B RPS29A RPS1A RPS1B RPL15B RPL13B RPS16A RPL9B RPS3 SSB2 RPP2A RPS15 RPL3 EFT1 RPS12 RPL5 CDC60 RPL1A RPL11A	57	318
rRNA export from nucleus [GO:0006407]	0.0144967	NUP170 RPS26B RPS2 RPS26A RPS5 NUP120 RPS0B RPS3 RPS15	9	27
ribosomal large subunit assembly [GO:0000027]	0.363311	RPL12B RPL12A RIX1 RPL10 RPP0 IPI3 RPL3 RPL5 RPL11A	9	38
GO Cellular Component
Category	p-value	In Category from Cluster	k	f
cytosolic large ribosomal subunit [GO:0022625]	1e-14	RPL4A RPL4B RPP2B RPL12B RPL27B RPL12A RPL23B RPL2A RPL1B RPL9A RPL14B RPL8A RPL27A RPL2B RPL16A RPL14A RPL17A RPL8B RPL15A RPL10 RPL38 RPP0 RPL15B RPL13B RPL9B RPP2A RPL3 RPL5 RPL1A RPL11A	30	88
cytosolic small ribosomal subunit [GO:0022627]	1e-14	RPS8A RPS6B RPS16B RPS26B RPS2 RPS26A RPS25A RPS4B RPS22A RPS5 RPS0B RPS22B RPS29A RPS1A RPS1B ASC1 RPS16A RPS3 RPS15 RPS12	20	62
ribosome [GO:0005840]	1e-14	RPS8A RPL4A TEF2 RPS6B RPS16B RPL4B RPP2B EFT2 RPL12B RPL27B RPL12A RPL23B RPS26B RPL2A RPS2 RPL1B RPL9A RPS26A RPS25A RPL14B RPL8A RPL27A RPS4B RPL2B RPL16A RPS22A RPS5 MRP17 RPL14A RPL17A TIF1 RPL8B RPL15A RPS0B RPL10 RPL38 RPP0 RPS22B RPS29A RPS1A RPS1B YET2 RPL15B RPL13B RPS16A RPL9B RPS3 RPP2A RPS15 RPL3 EFT1 RPS12 RPL5 RPL1A RPL11A	55	310
ribonucleoprotein complex [GO:0030529]	1e-14	RPS8A RPL4A RPS6B RPS16B RPL4B RPP2B RPL12B RPL27B RPL12A RPL23B RPS26B RPL2A RPS2 RPL1B RPL9A RPS26A RPS25A PRP38 RPL14B RPL8A RPL27A RPS4B RPL2B RPL16A RPS22A RPS5 MRP17 RPL14A RPL17A RPL8B RPL15A RPS0B RPL10 RPL38 RPP0 RPS22B RPS29A RPS1A RPS1B RPL15B RPL13B RPS16A RPL9B RPS3 RPP2A RPS15 RPL3 RPS12 RPL5 RPL1A RPL11A	51	307
intracellular [GO:0005622]	6.07292e-09	RPS8A OLA1 RPS6B RPS16B RPP2B SDC1 RPL27B RPS26B RPL2A RPS2 RPL1B RPL9A RPS26A RPL14B RPL27A RPS4B RPL2B BCK1 RPS22A RPS5 RPL14A RPL17A RPL15A RPS0B RPL10 RPL38 RPP0 RPS22B RPS29A RPS1A RPS1B RPL15B RPL13B RPS16A RNH1 RPL9B RPS3 RPP2A GSH2 RPL3 RPS12 RPL5 RPL1A SYT1 RPL11A	45	381
cytoplasm [GO:0005737]	0.0224811	RPS8A OLA1 RPL4A MUM2 UBP14 AKL1 TEF2 RPS6B OCA4 PUS9 RPS16B RPL4B TPI1 ADK1 RPP2B EFT2 ADE8 RPL12B RPL27B GIM4 RPL12A PCL6 MET6 RPL23B RPS26B UBP3 WWM1 CMK1 RPL2A RPS2 RPL1B RPL9A RPS26A RPS25A ACB1 PDC6 VAS1 TDH3 ENO1 RPL14B RPL8A RPL27A COX23 ENO2 RPS4B RPL2B RHR2 RPL16A LYS1 RNR2 BCK1 RPS22A TDH2 RPS5 RPL14A RPL17A URA1 TIF1 TRZ1 RPL8B RPL15A PDC1 RPS0B SHM2 RPL10 SMC4 PDC5 STM1 RPL38 RPP0 RP…	105	2026
plasma membrane enriched fraction [GO:0001950]	0.0975613	CDC19 MRH1 ENA5 TPI1 HXT7 MET6 PMA1 TDH3 ENO1 ENO2 TDH2 SHM2 SSB2 ADH1	14	86
MIPS Functional Classification
Category	p-value	In Category from Cluster	k	f
ribosomal proteins [12.01.01]	1e-14	RPS8A RPL4A RPS6B RPS16B RPL4B RPP2B RPL12B RPL27B RPL12A RPL23B RPS26B RPL2A RPS2 RPL1B RPL9A RPS26A RPS25A RPL14B RPL8A RPL27A RPS4B RPL2B RPL16A RPS22A RPS5 MRP17 RPL14A RPL17A RPL8B RPL15A RPS0B RPL10 RPL38 RPP0 RPS22B RPS29A RPS1A RPS1B RPL15B RPL13B RPS16A RPL9B RPS3 IPI3 RPP2A RPS15 RPL3 RPS12 RPL5 RPL1A RPL11A	51	246
alcohol fermentation [02.16.01]	0.205746	PDC6 PDC1 PDC5 ADH3 ADH2 ADH1	6	13
MIPS Phenotypes
Category	p-value	In Category from Cluster	k	f
MIPS Subcellular Localization
Category	p-value	In Category from Cluster	k	f
cytoplasm [725]	0.00854176	CDC19 PRX1 RPS8A OLA1 RPL4A MUM2 UBP14 AKL1 TEF2 RPS6B OCA4 YDL012C PUS9 RPS16B RPL4B ENA5 TPI1 YDR133C ADK1 RTN1 YDR348C RPP2B EFT2 ADE8 RPL12B RPL27B GIM4 RPL12A PCL6 MET6 RPL23B RPS26B UBP3 BRR2 WWM1 HAC1 CMK1 RPL2A ERJ5 PMC1 OLE1 RPS2 RPL1B RPL9A RPS26A RPS25A ACB1 PDC6 VAS1 ERG1 TDH3 ENO1 RPL14B RPL8A RPL27A CIC1 YPT35 COX23 ENO2 RPS4B YHR214W RPL2B RHR2 RPL16A MPH1 LYS1 RNR2 BCK1 YJL152W RP…	137	2879
MIPS Protein Complexes
Category	p-value	In Category from Cluster	k	f
cytoplasmic ribosomal large subunit [500.40.10]	1e-14	RPL4A RPL4B RPP2B RPL12B RPL27B RPL12A RPL23B RPL2A RPL1B RPL9A RPL14B RPL8A RPL27A RPL2B RPL16A RPL14A RPL17A RPL8B RPL15A RPL10 RPL38 RPP0 RPL15B RPL13B RPL9B RPP2A RPL3 RPL5 RPL1A RPL11A	30	81
cytoplasmic ribosomal small subunit [500.40.20]	1e-14	RPS8A RPS6B RPS16B RPS26B RPS2 RPS26A RPS25A RPS4B RPS22A RPS5 RPS0B RPS22B RPS29A RPS1A RPS1B ASC1 RPS16A RPS3 RPS15 RPS12	20	57
MIPS Protein Classes
Category	p-value	In Category from Cluster	k	f
SMART Domains
Category	p-value	In Category from Cluster	k	f
PFam-A Domains
Category	p-value	In Category from Cluster	k	f
Yeast Two Hybrid - Uetz
Category	p-value	In Category from Cluster	k	f
Yeast Two Hybrid - Ito (core)
Category	p-value	In Category from Cluster	k	f
Yeast Two Hybrid - Ito (full)
Category	p-value	In Category from Cluster	k	f
Synthetic Genetic Array Analysis
Category	p-value	In Category from Cluster	k	f
MDS Proteomics Complexes
Category	p-value	In Category from Cluster	k	f
Cellzome Complexes
Category	p-value	In Category from Cluster	k	f
YBR031W (RPL4A)	1.3486e-07	RPL4A RPL12B RPL27B RPL27A RPL2B RPL17A RPL8B RPL15A RPL10 RPP0 RPS22B RPL13B RPS3 RPL3	14	39
Proteome Localization--Observed
Category	p-value	In Category from Cluster	k	f
cyto	0.0120796	CDC19 RPS8A RPL4A MUM2 TEF2 RPS6B YDL012C RPL4B TPI1 YDR133C YDR348C GIM4 MET6 RPL23B RPS26B UBP3 WWM1 CMK1 ERJ5 RPS2 RPL1B RPL9A RPS26A TDH3 ENO1 RPL8A YPT35 COX23 YHR214W RHR2 RPL16A LYS1 RNR2 YJL152W RPS22A TDH2 RPS5 SFT1 RPL14A RPL17A URA1 TIF1 ADE16 YLR031W PDC1 SHM2 RPL10 YLR076C STM1 YLR339C RPP0 GIS4 ASC1 JLP2 RPS16A ADH2 LST8 RPL9B RPS3 SSB2 LYS9 CMK2 RPS15 ADH1 MDH2 YGK3 EFT1 PRO2 FRT1 …	78	1321
Proteome Localization--Predicted+Observed
Category	p-value	In Category from Cluster	k	f
cyt	1e-14	CDC19 MST28 YAR069C IMD1 PRX1 RPS8A OLA1 RPL4A QDR3 MUM2 UBP14 AKL1 TEF2 RPS6B VBA3 YCR013C YCR023C NPP1 YDL012C PUS9 RPS16B RPL4B ENA5 TPI1 YDR133C SPR28 ADK1 RTN1 HIM1 HXT7 YDR348C RPP2B EFT2 DIT1 ADE8 YDR417C RPL12B RPN9 SDC1 RPL27B GIM4 RPL12A PCL6 MET6 RPL23B RPS26B UBP3 WWM1 CMK1 PMC1 PMA1 OLE1 RPS2 RPL1B RPL9A RPS26A VMA7 RPS25A GSC2 ACB1 PDC6 ERG1 TDH3 ENO1 RPL14B RPL8A ARN2 ERG11 RPL27A …	163	3195
Deletions Consortium (Essentiality, Morphology)
Category	p-value	In Category from Cluster	k	f
Yeast Fitness Data
Category	p-value	In Category from Cluster	k	f
Slow Growers	0.00557713	RPS6B ADK1 RPP2B YDR417C RPL12B FPR2 GIM4 RPL23B GUP1 RPL1B VMA7 RPL27A RPS4B FIS1 MRP17 RPL14A NUP120 YLL044W RIC1 YLR042C PDC1 BUD28 BDF1 RPS1B ASC1 RPL13B RPS16A ADH1 DIA2 BTS1 KAP120 VMA13 OPI11	33	616
Published Complexes
Category	p-value	In Category from Cluster	k	f
Andersen et al. (2002) - Curr Bio 12:1-	0.00312617	RPS6B RPL4B RPL12B RPL27B BRR2 RPL1B RPL14B RPL2B RPL16A RPS5 RPL17A RPL8B RPP0 RPS1B RPL15B RPL13B RPS16A RPL9B TOP1 RPL3 RPS12 RPL5	22	165
Harnicharnpai et al. (2001) - Mol Cell 8:505-	0.0110598	RPS2 TDH3 CIC1 RPS22A RPL10 RPS22B RPS3 RPS15 RPL3 RPL5	10	34
