# Supplementary material for: Transcriptomics of cryophilic Saccharomyces kudriavzevii reveals the key role of gene translation efficiency in cold stress adaptations
Source: BMC Genomics. 2014 Jun 4;15(1):432. doi: 10.1186/1471-2164-15-432 (PMC4058008; doi:10.1186/1471-2164-15-432)
Supplement: Supplementary file 4 — Additional file 4: Table S3: Differential gene expression comparing 12 with 28°C in S. kudriavzevii and S. cerevisiae. (XLSX 305 KB) [file 12864_2013_6110_MOESM3_ESM.xlsx]

## Sheet: Row Data
Diferential gene expression comparing 12 with 28°C in S. kudriavzevii and S. cerevisiae
id	T73 1	T73 2	T73 3	SK 1	SK 2	SK 3
YAL001C	0.433	<no data>	0.433	<no data>	<no data>	<no data>
YAL002W	<no data>	-0.542	-0.542	0.643	-0.544	<no data>
YAL003W	0.119	-1.277	-0.579	-0.09	-0.476	-1.067
YAL004W	<no data>	<no data>	<no data>	0.548	<no data>	<no data>
YAL005C	0.199	-0.113	0.043	-0.4	-0.129	-0.737
YAL007C	<no data>	-1.203	-1.203	<no data>	<no data>	<no data>
YAL008W	0.245	-0.459	-0.107	0.321	<no data>	<no data>
YAL009W	<no data>	-0.91	-0.91	-0.052	0.358	<no data>
YAL010C	0.332	<no data>	0.332	<no data>	<no data>	<no data>
YAL011W	0.487	0.343	0.415	0.219	-0.577	<no data>
YAL012W	0.355	0.796	0.576	0.523	1.109	<no data>
YAL013W	0.584	-0.186	0.199	0.067	-0.468	-1.368
YAL015C	0.131	<no data>	0.131	<no data>	<no data>	<no data>
YAL016W	-0.21	0.33	0.06	-0.254	-0.065	<no data>
YAL017W	0.292	-1.037	-0.372	-0.205	-0.277	-0.571
YAL018C	0.411	<no data>	0.411	0.666	<no data>	<no data>
YAL019W	0.356	0.344	0.35	1.223	-1.043	<no data>
YAL020C	-0.247	0.473	0.113	-0.209	0.587	-0.989
YAL021C	0.412	<no data>	0.412	0.621	<no data>	<no data>
YAL022C	-0.026	<no data>	-0.026	0.391	<no data>	<no data>
YAL023C	-0.325	-0.008	-0.166	-0.064	0.178	-0.899
YAL025C	-0.004	<no data>	-0.004	<no data>	<no data>	<no data>
YAL026C	0.2	<no data>	0.2	0.226	<no data>	<no data>
YAL027W	0.788	<no data>	0.788	1.038	<no data>	<no data>
YAL028W	0.079	1.015	0.547	0.161	0.237	-0.699
YAL029C	<no data>	<no data>	<no data>	-0.338	<no data>	<no data>
YAL030W	-0.23	<no data>	-0.23	0.337	<no data>	<no data>
YAL031C	-0.309	0.142	-0.083	-0.144	0.111	-0.622
YAL032C	-0.36	<no data>	-0.36	-0.094	<no data>	<no data>
YAL033W	-0.547	<no data>	-0.547	<no data>	<no data>	<no data>
YAL034C	-0.335	<no data>	-0.335	-0.151	1.049	<no data>
YAL034C-B	-0.366	<no data>	-0.366	<no data>	<no data>	<no data>
YAL034W-A	-0.211	0.125	-0.043	0.376	<no data>	<no data>
YAL035W	-0.314	0.243	-0.036	-0.396	<no data>	<no data>
YAL036C	-0.091	<no data>	-0.091	-0.058	<no data>	<no data>
YAL037W	<no data>	<no data>	<no data>	0.791	<no data>	<no data>
YAL038W	-0.693	0.358	-0.168	-1.325	-0.709	-2.06
YAL039C	-0.189	0.16	-0.014	0.169	-0.491	<no data>
YAL040C	-0.546	1.573	0.513	0.017	1.112	-0.258
YAL041W	0.322	<no data>	0.322	<no data>	<no data>	<no data>
YAL042W	-0.474	<no data>	-0.474	0.53	-1.658	<no data>
YAL043C	-0.448	<no data>	-0.448	<no data>	-0.293	<no data>
YAL045C	-0.479	0.147	-0.166	<no data>	<no data>	<no data>
YAL047C	0.399	-0.511	-0.056	0.101	<no data>	<no data>
YAL048C	<no data>	-0.955	-0.955	-0.02	0.017	-0.684
YAL049C	0.415	<no data>	0.415	<no data>	<no data>	<no data>
YAL051W	<no data>	-0.951	-0.951	0.59	0.37	<no data>
YAL055W	-0.324	<no data>	-0.324	<no data>	<no data>	<no data>
YAL056C-A	0.661	<no data>	0.661	-2.491	<no data>	<no data>
YAL056W	<no data>	<no data>	<no data>	0.051	<no data>	<no data>
YAL058W	0.249	<no data>	0.249	<no data>	<no data>	<no data>
YAL059W	-0.353	<no data>	-0.353	<no data>	<no data>	<no data>
YAL060W	0.427	<no data>	0.427	0.248	-0.544	<no data>
YAL061W	0.046	0.414	0.23	-0.042	0.017	<no data>
YAL062W	-0.117	-0.161	-0.139	-0.547	0.258	-1.432
YAL063C	0.398	<no data>	0.398	0.058	<no data>	<no data>
YAL064W	<no data>	<no data>	<no data>	1.858	<no data>	<no data>
YAL065C	0.315	<no data>	0.315	<no data>	<no data>	<no data>
YAL065C-A	0.739	<no data>	0.739	0.578	<no data>	<no data>
YAL066W	-0.106	<no data>	-0.106	<no data>	<no data>	<no data>
YAL067C	0.089	<no data>	0.089	<no data>	<no data>	<no data>
YAL068C	-0.002	-0.25	-0.126	-0.204	<no data>	<no data>
YAL069W	-0.27	-0.257	-0.263	<no data>	0.625	<no data>
YAR002C-A	0.808	<no data>	0.808	0.827	<no data>	<no data>
YAR003W	-0.034	1.302	0.634	0.117	0.231	<no data>
YAR007C	-0.015	<no data>	-0.015	0.369	<no data>	<no data>
YAR008W	-0.224	<no data>	-0.224	0.561	<no data>	<no data>
YAR010C	0.1	<no data>	0.1	0.756	<no data>	<no data>
YAR014C	-0.16	<no data>	-0.16	0.048	-0.861	<no data>
YAR015W	-0.263	<no data>	-0.263	<no data>	<no data>	<no data>
YAR018C	-0.179	<no data>	-0.179	0.321	-0.187	<no data>
YAR019C	-0.089	0.791	0.351	0.108	0.622	-0.423
YAR020C	0.181	<no data>	0.181	0.314	<no data>	<no data>
YAR023C	-0.081	<no data>	-0.081	0.798	<no data>	<no data>
YAR027W	0.275	<no data>	0.275	0.891	<no data>	<no data>
YAR028W	-0.288	<no data>	-0.288	<no data>	<no data>	<no data>
YAR030C	-0.842	<no data>	-0.842	<no data>	<no data>	<no data>
YAR031W	0.13	<no data>	0.13	0.498	<no data>	<no data>
YAR033W	-0.949	<no data>	-0.949	<no data>	-2.547	<no data>
YAR035W	-0.286	0.445	0.079	-0.177	0.01	-0.807
YAR037W	-0.372	<no data>	-0.372	0.201	-2.321	-0.746
YAR040C	-0.347	<no data>	-0.347	<no data>	<no data>	<no data>
YAR042W	-0.376	0.925	0.275	0.368	-0.594	<no data>
YAR043C	-0.79	<no data>	-0.79	0.782	<no data>	<no data>
YAR047C	-0.758	<no data>	-0.758	-0.342	<no data>	<no data>
YAR050W	1.23	<no data>	1.23	<no data>	<no data>	<no data>
YAR052C	0.332	<no data>	0.332	<no data>	<no data>	<no data>
YAR053W	0.254	<no data>	0.254	0.923	-0.222	<no data>
YAR062W	0.348	<no data>	0.348	<no data>	<no data>	<no data>
YAR066W	0.146	<no data>	0.146	<no data>	<no data>	<no data>
YAR068W	0.195	<no data>	0.195	0.593	<no data>	<no data>
YAR069C	-0.117	<no data>	-0.117	-1.595	<no data>	<no data>
YAR070C	0.326	2.264	1.295	<no data>	<no data>	<no data>
YAR071W	0.678	<no data>	0.678	<no data>	<no data>	<no data>
YAR073W	-0.193	0.066	-0.063	-0.531	-0.428	-0.927
YAR074C	-0.126	-0.482	-0.304	-1.008	<no data>	<no data>
YAR075W	0.249	-0.176	0.037	0.059	-0.243	<no data>
YBL001C	0.246	<no data>	0.246	0.151	-1.314	<no data>
YBL002W	-0.354	<no data>	-0.354	<no data>	<no data>	<no data>
YBL003C	0.053	<no data>	0.053	-0.015	<no data>	<no data>
YBL004W	-0.084	<no data>	-0.084	-0.178	0.13	<no data>
YBL005W	-0.008	<no data>	-0.008	<no data>	<no data>	<no data>
YBL005W-A	-0.196	<no data>	-0.196	<no data>	<no data>	<no data>
YBL006C	0.116	<no data>	0.116	0.157	<no data>	<no data>
YBL007C	-0.781	<no data>	-0.781	<no data>	<no data>	<no data>
YBL009W	0.019	0.764	0.392	0.432	-0.343	<no data>
YBL010C	-0.284	<no data>	-0.284	<no data>	<no data>	<no data>
YBL011W	0	<no data>	0	0.22	<no data>	<no data>
YBL014C	-0.369	<no data>	-0.369	<no data>	<no data>	<no data>
YBL015W	0.068	<no data>	0.068	0.415	0.19	<no data>
YBL016W	-0.673	<no data>	-0.673	-0.083	<no data>	<no data>
YBL017C	0.431	<no data>	0.431	<no data>	<no data>	<no data>
YBL019W	-0.247	<no data>	-0.247	0.093	<no data>	<no data>
YBL020W	-0.869	<no data>	-0.869	0.546	<no data>	<no data>
YBL022C	-0.088	<no data>	-0.088	<no data>	<no data>	<no data>
YBL023C	-0.472	<no data>	-0.472	0.307	<no data>	<no data>
YBL024W	-2.053	<no data>	-2.053	-1.347	<no data>	<no data>
YBL027W	-1.143	<no data>	-1.143	<no data>	<no data>	<no data>
YBL028C	<no data>	<no data>	<no data>	3.73	<no data>	<no data>
YBL029W	-0.64	<no data>	-0.64	<no data>	<no data>	<no data>
YBL030C	-0.78	<no data>	-0.78	-0.522	<no data>	<no data>
YBL031W	-0.676	<no data>	-0.676	0.131	<no data>	<no data>
YBL032W	0.072	<no data>	0.072	-0.247	0.006	-0.845
YBL033C	0.151	<no data>	0.151	0.084	-0.713	<no data>
YBL035C	<no data>	<no data>	<no data>	<no data>	2.057	<no data>
YBL037W	0.227	<no data>	0.227	0.044	<no data>	<no data>
YBL038W	0.126	<no data>	0.126	<no data>	1.254	<no data>
YBL039C	0.09	-0.757	-0.333	<no data>	0.531	<no data>
YBL040C	-0.186	<no data>	-0.186	-0.809	<no data>	<no data>
YBL041W	-0.19	<no data>	-0.19	<no data>	<no data>	<no data>
YBL042C	-0.261	<no data>	-0.261	-0.176	<no data>	<no data>
YBL043W	-0.029	-0.184	-0.106	<no data>	<no data>	<no data>
YBL045C	-0.279	-0.344	-0.311	-0.497	-0.917	<no data>
YBL046W	-0.311	<no data>	-0.311	-0.141	<no data>	<no data>
YBL047C	<no data>	<no data>	<no data>	-0.299	<no data>	<no data>
YBL048W	0.818	<no data>	0.818	0.662	<no data>	0.58
YBL049W	0.427	<no data>	0.427	<no data>	<no data>	<no data>
YBL050W	-0.23	0.333	0.052	-0.091	0.394	<no data>
YBL051C	-0.169	0.081	-0.044	-0.123	-0.033	<no data>
YBL052C	0.16	<no data>	0.16	<no data>	<no data>	<no data>
YBL053W	-0.452	<no data>	-0.452	<no data>	<no data>	<no data>
YBL054W	0.027	-0.329	-0.151	0.095	<no data>	<no data>
YBL055C	-0.066	<no data>	-0.066	<no data>	<no data>	<no data>
YBL056W	<no data>	<no data>	<no data>	0.274	<no data>	<no data>
YBL057C	-0.206	<no data>	-0.206	<no data>	<no data>	<no data>
YBL058W	-0.585	0.995	0.205	-0.151	<no data>	<no data>
YBL059W	-0.154	<no data>	-0.154	0.095	<no data>	<no data>
YBL060W	-0.138	<no data>	-0.138	<no data>	<no data>	<no data>
YBL061C	<no data>	<no data>	<no data>	0.885	1.635	<no data>
YBL062W	0.802	<no data>	0.802	0.86	-1.349	<no data>
YBL063W	-0.124	<no data>	-0.124	0.102	0.454	<no data>
YBL064C	<no data>	<no data>	<no data>	-2.745	<no data>	<no data>
YBL066C	-0.113	1.005	0.446	0.284	-0.25	-0.423
YBL067C	-0.349	<no data>	-0.349	<no data>	<no data>	<no data>
YBL068W	<no data>	<no data>	<invalid>	0.803	1.116	<no data>
YBL069W	-0.455	1.33	0.438	-0.031	-0.049	<no data>
YBL070C	-0.378	<no data>	-0.378	0.051	0.073	<no data>
YBL072C	-1.268	-0.087	-0.677	-2.247	-2.702	-2.515
YBL074C	-0.302	<no data>	-0.302	1.726	<no data>	<no data>
YBL075C	-0.14	<no data>	-0.14	-0.084	-0.198	-0.938
YBL078C	<no data>	0.194	0.194	<no data>	<no data>	<no data>
YBL079W	0.963	1.457	1.21	-2.769	<no data>	<no data>
YBL080C	0.358	<no data>	0.358	-0.247	<no data>	<no data>
YBL081W	<no data>	-0.462	-0.462	-0.385	0.218	-0.645
YBL082C	0.184	-0.281	-0.048	-0.381	0.266	-1.287
YBL086C	0.419	-0.715	-0.148	-0.256	-0.241	<no data>
YBL087C	<no data>	<no data>	<no data>	-2.076	-0.604	<no data>
YBL089W	<no data>	<no data>	<no data>	1.037	<no data>	<no data>
YBL091C	0.132	-0.781	-0.324	<no data>	-0.019	-0.623
YBL092W	-0.35	<no data>	-0.35	<no data>	<no data>	<no data>
YBL095W	0.521	<no data>	0.521	<no data>	<no data>	<no data>
YBL096C	-0.007	<no data>	-0.007	<no data>	<no data>	<no data>
YBL097W	-0.323	<no data>	-0.323	<no data>	<no data>	<no data>
YBL098W	-0.035	<no data>	-0.035	<no data>	<no data>	<no data>
YBL100C	0.762	<no data>	0.762	<no data>	<no data>	<no data>
YBL101C	0.01	0.114	0.062	0.334	-0.184	-0.941
YBL101W-A	-0.057	0.419	0.181	<no data>	<no data>	<no data>
YBL101W-B	0.092	<no data>	0.092	<no data>	<no data>	<no data>
YBL102W	-0.11	<no data>	-0.11	<no data>	<no data>	<no data>
YBL103C	-0.436	2.758	1.161	-0.049	-0.454	<no data>
YBL104C	-0.118	<no data>	-0.118	<no data>	<no data>	<no data>
YBL106C	0.203	<no data>	0.203	<no data>	<no data>	<no data>
YBL107C	-0.244	<no data>	-0.244	-1.012	<no data>	<no data>
YBL108W	0.018	-0.745	-0.363	0.488	<no data>	<no data>
YBL109W	0.038	-0.222	-0.092	-0.064	-0.183	-0.104
YBL111C	-0.187	0.724	0.269	-0.108	-0.107	<no data>
YBL112C	-0.463	0.364	-0.049	0.169	-0.374	<no data>
YBL113C	-0.566	0.606	0.02	0.058	-0.124	-0.788
YBR001C	-0.131	<no data>	-0.131	-0.658	<no data>	<no data>
YBR003W	-0.466	0.869	0.202	-0.064	-0.321	<no data>
YBR004C	-0.356	0.703	0.174	0.735	0.182	-0.781
YBR005W	-0.408	<no data>	-0.408	-0.054	-0.009	<no data>
YBR006W	-0.508	0.471	-0.019	0.153	-0.21	<no data>
YBR007C	-0.375	0.874	0.25	<no data>	<no data>	<no data>
YBR008C	-0.579	<no data>	-0.579	0.684	<no data>	<no data>
YBR009C	-0.131	<no data>	-0.131	<no data>	<no data>	<no data>
YBR011C	-0.466	<no data>	-0.466	-0.084	<no data>	<no data>
YBR012W-A	0.789	<no data>	0.789	0.39	<no data>	<no data>
YBR012W-B	<no data>	<no data>	<no data>	-1.473	<no data>	<no data>
YBR016W	0.643	-0.76	-0.058	0.329	<no data>	<no data>
YBR018C	0.424	-2.179	-0.877	<no data>	<no data>	<no data>
YBR019C	<no data>	<no data>	<no data>	-0.152	0.521	<no data>
YBR020W	0.226	-0.339	-0.056	0.391	-0.781	<no data>
YBR021W	-0.069	<no data>	-0.069	-0.667	-0.382	<no data>
YBR022W	0.241	<no data>	0.241	<no data>	<no data>	<no data>
YBR024W	0.298	<no data>	0.298	0.288	<no data>	<no data>
YBR025C	-0.502	-0.446	-0.474	<no data>	-1.09	<no data>
YBR026C	0.259	<no data>	0.259	-0.097	<no data>	<no data>
YBR027C	1.139	<no data>	1.139	1.255	<no data>	<no data>
YBR028C	-0.028	0.219	0.096	-0.022	0.494	<no data>
YBR030W	0.112	<no data>	0.112	<no data>	<no data>	<no data>
YBR031W	-0.102	-0.196	-0.149	-0.674	-1.357	<no data>
YBR033W	-0.449	<no data>	-0.449	<no data>	<no data>	<no data>
YBR034C	-0.286	<no data>	-0.286	-0.695	<no data>	<no data>
YBR036C	-0.406	<no data>	-0.406	-0.247	-0.89	<no data>
YBR037C	-0.127	<no data>	-0.127	1.039	-0.739	<no data>
YBR038W	0.402	<no data>	0.402	0.517	<no data>	<no data>
YBR039W	-0.704	<no data>	-0.704	-0.573	<no data>	<no data>
YBR042C	-0.088	<no data>	-0.088	-0.846	-1.251	<no data>
YBR043C	1.008	<no data>	1.008	0.015	-0.452	<no data>
YBR044C	0.196	<no data>	0.196	<no data>	<no data>	<no data>
YBR046C	-0.025	<no data>	-0.025	<no data>	<no data>	<no data>
YBR047W	-0.566	<no data>	-0.566	<no data>	<no data>	<no data>
YBR048W	-0.606	0.201	-0.202	-0.127	-0.535	-0.72
YBR049C	0.507	<no data>	0.507	0.109	-0.499	<no data>
YBR050C	0.088	<no data>	0.088	0.575	-0.184	<no data>
YBR051W	0.905	-0.913	-0.004	0.834	-1.406	1.152
YBR052C	-0.603	<no data>	-0.603	-0.415	<no data>	<no data>
YBR054W	-0.809	<no data>	-0.809	<no data>	<no data>	<no data>
YBR055C	0.69	<no data>	0.69	<no data>	<no data>	<no data>
YBR056W	-0.691	1.512	0.411	-0.803	<no data>	<no data>
YBR057C	1.191	<no data>	1.191	0.065	<no data>	<no data>
YBR058C	<no data>	<no data>	<no data>	-1.64	<no data>	<no data>
YBR059C	0.81	<no data>	0.81	-0.088	<no data>	<no data>
YBR060C	0.153	-0.105	0.024	-0.001	0.295	<no data>
YBR061C	<no data>	<no data>	<no data>	0.408	-0.386	<no data>
YBR066C	0.531	<no data>	0.531	<no data>	<no data>	<no data>
YBR067C	<no data>	<no data>	<no data>	-0.892	-0.292	<no data>
YBR068C	-0.096	<no data>	-0.096	0.078	<no data>	<no data>
YBR069C	0.105	<no data>	0.105	-0.264	<no data>	<no data>
YBR070C	0.085	<no data>	0.085	0.082	0.038	<no data>
YBR071W	0.156	0.34	0.248	-0.075	-0.212	<no data>
YBR072W	0.157	<no data>	0.157	<no data>	<no data>	<no data>
YBR073W	-0.055	-0.01	-0.033	-0.031	-0.145	<no data>
YBR074W	0.059	<no data>	0.059	-0.277	0.132	-0.401
YBR076W	0.044	<no data>	0.044	<no data>	<no data>	<no data>
YBR077C	0.014	<no data>	0.014	<no data>	<no data>	<no data>
YBR078W	-0.114	<no data>	-0.114	<no data>	<no data>	<no data>
YBR079C	-0.196	<no data>	-0.196	-0.079	-0.171	<no data>
YBR080C	-0.088	<no data>	-0.088	<no data>	<no data>	<no data>
YBR081C	-0.084	<no data>	-0.084	-0.178	-0.049	<no data>
YBR082C	0.268	<no data>	0.268	0.198	<no data>	<no data>
YBR083W	0.151	<no data>	0.151	-0.018	-0.202	<no data>
YBR084C-A	-0.635	-0.319	-0.477	-0.01	-0.299	<no data>
YBR084W	0.026	0.383	0.205	0.061	-0.189	-0.43
YBR085W	-0.388	<no data>	-0.388	<no data>	-0.866	<no data>
YBR086C	-0.347	0.067	-0.14	-0.221	-0.099	-0.902
YBR087W	-0.069	<no data>	-0.069	0.398	0.516	<no data>
YBR089C-A	<no data>	<no data>	<no data>	<no data>	-0.224	<no data>
YBR089W	-0.891	-1.379	-1.135	0.396	<no data>	<no data>
YBR090C	0.081	<no data>	0.081	0.313	-0.577	0.814
YBR091C	<no data>	2.244	2.244	<no data>	<no data>	<no data>
YBR092C	-0.206	<no data>	-0.206	-0.042	-0.246	<no data>
YBR093C	-0.138	<no data>	-0.138	-0.27	-0.286	<no data>
YBR094W	-0.171	<no data>	-0.171	0.713	<no data>	<no data>
YBR095C	-0.115	<no data>	-0.115	-0.746	<no data>	<no data>
YBR096W	-0.116	<no data>	-0.116	0.756	-0.146	<no data>
YBR097W	0.354	<no data>	0.354	0.156	0.027	<no data>
YBR098W	-0.605	<no data>	-0.605	<no data>	2.847	<no data>
YBR102C	0.441	0.77	0.606	<no data>	<no data>	<no data>
YBR103W	-0.349	<no data>	-0.349	0.238	-0.569	<no data>
YBR105C	<no data>	<no data>	<no data>	0.267	0.074	0.14
YBR106W	-0.155	<no data>	-0.155	-0.266	-0.278	<no data>
YBR108W	0.376	-0.088	0.144	-0.024	0.122	-0.544
YBR110W	0.4	<no data>	0.4	0.159	-0.023	<no data>
YBR111C	<no data>	-0.594	-0.594	-0.006	0.147	<no data>
YBR112C	0.122	-0.574	-0.226	-0.142	0.105	<no data>
YBR113W	<no data>	-1.716	-1.716	0.408	-0.158	1.009
YBR115C	0.423	<no data>	0.423	-0.072	-0.167	<no data>
YBR116C	0.023	<no data>	0.023	<no data>	<no data>	<no data>
YBR118W	-0.536	-0.43	-0.483	-1.607	-1	-2.527
YBR119W	0.009	<no data>	0.009	-0.027	0.082	<no data>
YBR120C	0.365	0.166	0.266	0.13	-0.462	<no data>
YBR121C	0.035	<no data>	0.035	-0.254	-0.54	<no data>
YBR122C	-0.006	<no data>	-0.006	<no data>	<no data>	<no data>
YBR123C	-0.071	0.258	0.094	0	-0.431	<no data>
YBR125C	0.082	<no data>	0.082	0.133	0.022	<no data>
YBR126C	0.017	0.276	0.146	-0.033	0.257	-0.759
YBR127C	-0.474	<no data>	-0.474	-0.387	-0.971	<no data>
YBR128C	-0.179	0.115	-0.032	0.159	0.261	-0.71
YBR129C	<no data>	<no data>	<no data>	0.078	<no data>	<no data>
YBR130C	-0.134	<no data>	-0.134	<no data>	<no data>	<no data>
YBR131W	-0.11	<no data>	-0.11	<no data>	<no data>	<no data>
YBR132C	-0.167	<no data>	-0.167	0.297	0.2	<no data>
YBR133C	-0.272	0.261	-0.005	0.126	-0.276	<no data>
YBR134W	0.224	<no data>	0.224	0.192	<no data>	<no data>
YBR135W	-0.032	<no data>	-0.032	0.603	-0.491	<no data>
YBR137W	0.143	<no data>	0.143	<no data>	<no data>	<no data>
YBR138C	-0.339	0.558	0.109	0.025	-0.548	-0.726
YBR139W	-0.443	<no data>	-0.443	0.021	0.068	<no data>
YBR140C	-0.357	0.638	0.141	-0.149	0.046	-0.71
YBR141C	-0.404	<no data>	-0.404	0.217	0.473	<no data>
YBR142W	-0.035	<no data>	-0.035	-0.269	<no data>	<no data>
YBR143C	0.993	<no data>	0.993	<no data>	<no data>	<no data>
YBR144C	0.201	<no data>	0.201	1.021	<no data>	<no data>
YBR145W	-1.347	<no data>	-1.347	-0.747	-0.68	-0.986
YBR146W	-0.275	<no data>	-0.275	0.337	<no data>	<no data>
YBR148W	0.001	0.19	0.096	-0.173	-0.253	-0.299
YBR149W	-0.423	1.063	0.32	-0.183	0.214	-0.901
YBR150C	<no data>	<no data>	<invalid>	<no data>	0.734	<no data>
YBR152W	-1.029	<no data>	-1.029	<no data>	<no data>	<no data>
YBR153W	-0.509	<no data>	-0.509	0.34	-0.049	0.189
YBR154C	0.015	<no data>	0.015	<no data>	<no data>	<no data>
YBR155W	<no data>	-0.897	-0.897	-0.351	0.622	-0.708
YBR156C	0.021	-0.416	-0.197	-0.32	<no data>	<no data>
YBR158W	0.16	-0.151	0.004	-0.13	0.502	<no data>
YBR159W	<no data>	-0.748	-0.748	-0.236	-0.225	-1.064
YBR160W	0.068	<no data>	0.068	<no data>	<no data>	<no data>
YBR162C	0.355	-0.109	0.123	-0.308	<no data>	<no data>
YBR162W-A	0.734	<no data>	0.734	<no data>	<no data>	<no data>
YBR163W	0.207	<no data>	0.207	<no data>	<no data>	0.076
YBR164C	0.286	-0.25	0.018	0.154	-0.396	<no data>
YBR165W	0.252	<no data>	0.252	<no data>	-0.252	<no data>
YBR166C	0.306	0.085	0.195	0.234	-0.274	-0.493
YBR167C	0.589	0.118	0.354	0.616	<no data>	<no data>
YBR168W	-0.434	-0.618	-0.526	-1.142	-0.772	-1.237
YBR169C	-0.804	0.531	-0.136	-0.321	1.044	<no data>
YBR170C	-0.162	-0.295	-0.229	<no data>	1.348	<no data>
YBR171W	0.298	<no data>	0.298	<no data>	<no data>	<no data>
YBR172C	0.079	<no data>	0.079	<no data>	<no data>	<no data>
YBR173C	0.489	<no data>	0.489	<no data>	<no data>	<no data>
YBR174C	0.214	<no data>	0.214	0.497	<no data>	<no data>
YBR175W	-0.145	<no data>	-0.145	-0.218	<no data>	<no data>
YBR176W	-0.078	<no data>	-0.078	<no data>	<no data>	<no data>
YBR177C	-0.305	0.966	0.331	-0.169	0.45	-0.825
YBR178W	<no data>	<no data>	<no data>	0.362	<no data>	<no data>
YBR179C	-0.397	1.255	0.429	-0.35	-0.044	<no data>
YBR180W	-0.375	-0.128	-0.251	-0.404	0.255	<no data>
YBR181C	-0.312	0.595	0.142	-0.477	-0.675	<no data>
YBR182C	-0.589	0.534	-0.027	-0.491	0.335	-1.13
YBR183W	-0.41	<no data>	-0.41	<no data>	<no data>	<no data>
YBR184W	-0.175	<no data>	-0.175	-0.056	<no data>	<no data>
YBR185C	-0.178	<no data>	-0.178	<no data>	<no data>	<no data>
YBR186W	0.202	0.029	0.116	0.192	-0.819	<no data>
YBR187W	-0.467	<no data>	-0.467	-0.112	<no data>	<no data>
YBR188C	0.217	<no data>	0.217	0.392	<no data>	<no data>
YBR189W	-0.781	<no data>	-0.781	-0.243	-0.133	<no data>
YBR190W	-0.055	<no data>	-0.055	0.045	<no data>	<no data>
YBR191W	-0.642	<no data>	-0.642	-0.175	<no data>	<no data>
YBR192W	-0.698	1.953	0.627	-0.345	0.046	<no data>
YBR193C	-0.536	<no data>	-0.536	1.069	<no data>	<no data>
YBR195C	-0.221	<no data>	-0.221	0.721	<no data>	<no data>
YBR196C	-0.886	1.181	0.148	-0.075	-0.183	-0.82
YBR198C	-0.648	<no data>	-0.648	-0.344	0.217	-0.438
YBR199W	-0.366	0.112	-0.127	<no data>	<no data>	<no data>
YBR200W	-0.625	<no data>	-0.625	-0.379	-1.019	0.976
YBR203W	0.383	-0.752	-0.184	0.02	0.378	-0.659
YBR204C	<no data>	-0.425	-0.425	-0.538	0.394	-1.008
YBR205W	-0.061	<no data>	-0.061	<no data>	1.233	<no data>
YBR206W	<no data>	<no data>	<no data>	0.308	<no data>	<no data>
YBR207W	0.168	-0.487	-0.159	-0.355	0.21	<no data>
YBR208C	<no data>	<no data>	<no data>	-0.617	<no data>	<no data>
YBR211C	0.129	<no data>	0.129	<no data>	<no data>	<no data>
YBR212W	-0.116	-0.186	-0.151	-0.399	0.053	-1.123
YBR213W	0.113	0.234	0.174	0.103	-0.009	-0.452
YBR214W	-0.115	-0.09	-0.102	-0.566	0.126	-0.913
YBR215W	-0.013	<no data>	-0.013	0.082	<no data>	<no data>
YBR216C	-0.009	<no data>	-0.009	<no data>	<no data>	<no data>
YBR218C	-0.072	0.216	0.072	-0.659	0.124	-0.682
YBR219C	0.572	0.174	0.373	-0.168	-0.256	-0.193
YBR220C	-0.116	0.373	0.128	-0.248	-0.192	-1.062
YBR221C	-0.239	-0.291	-0.265	-0.128	0.309	<no data>
YBR222C	-0.103	-0.21	-0.156	-0.33	0.122	<no data>
YBR223C	-0.529	0.146	-0.192	-0.35	0.168	<no data>
YBR224W	0.691	<no data>	0.691	-0.195	-0.755	<no data>
YBR225W	-0.158	0.661	0.251	-0.168	0.209	-0.663
YBR227C	-0.239	<no data>	-0.239	-0.289	-0.875	<no data>
YBR228W	-0.119	<no data>	-0.119	<no data>	<no data>	<no data>
YBR229C	-0.188	1.087	0.45	-0.222	0.315	-0.688
YBR230C	-0.061	<no data>	-0.061	<no data>	<no data>	<no data>
YBR231C	-0.475	0.684	0.105	-0.179	0.061	<no data>
YBR232C	-0.48	<no data>	-0.48	-0.109	<no data>	<no data>
YBR233W	-0.694	<no data>	-0.694	-0.315	0.755	-0.387
YBR234C	-0.162	<no data>	-0.162	0.195	-1.051	<no data>
YBR235W	-0.279	0.938	0.33	-0.187	-0.179	<no data>
YBR236C	-0.222	<no data>	-0.222	-0.194	-0.981	<no data>
YBR237W	-0.551	1.072	0.261	-0.254	0.235	-0.86
YBR238C	-0.157	0.57	0.207	-0.205	-0.303	-0.777
YBR239C	-0.247	0.665	0.209	-0.884	0.221	<no data>
YBR240C	-0.824	0.79	-0.017	-0.094	-0.257	<no data>
YBR241C	-0.717	<no data>	-0.717	0.644	<no data>	<no data>
YBR242W	-0.296	<no data>	-0.296	<no data>	<no data>	<no data>
YBR243C	-0.836	<no data>	-0.836	0.41	<no data>	<no data>
YBR244W	-0.49	<no data>	-0.49	<no data>	<no data>	<no data>
YBR245C	-0.501	<no data>	-0.501	-0.266	1.084	-0.126
YBR246W	-0.659	<no data>	-0.659	<no data>	<no data>	<no data>
YBR247C	-1.016	0.856	-0.08	-0.24	-1.462	<no data>
YBR248C	-0.609	<no data>	-0.609	<no data>	<no data>	<no data>
YBR249C	0.24	-0.527	-0.143	-0.012	-0.289	-1.115
YBR250W	0.147	-0.29	-0.071	0.003	0.199	<no data>
YBR251W	0.028	<no data>	0.028	<no data>	<no data>	<no data>
YBR252W	0.315	<no data>	0.315	0.1	<no data>	<no data>
YBR254C	0.633	<no data>	0.633	<no data>	<no data>	<no data>
YBR255W	0.21	<no data>	0.21	<no data>	<no data>	<no data>
YBR256C	0.274	-0.228	0.023	<no data>	<no data>	<no data>
YBR257W	0.21	<no data>	0.21	-0.022	<no data>	<no data>
YBR258C	0.224	<no data>	0.224	<no data>	<no data>	<no data>
YBR259W	0.179	<no data>	0.179	<no data>	<no data>	<no data>
YBR260C	0.185	-0.544	-0.179	-0.11	-0.625	<no data>
YBR261C	0.302	0.112	0.207	0.383	<no data>	<no data>
YBR263W	-0.557	0.949	0.196	0.289	-0.16	-0.407
YBR264C	0.228	<no data>	0.228	0.048	-1.066	<no data>
YBR265W	-0.154	<no data>	-0.154	-0.394	<no data>	<no data>
YBR266C	-0.275	<no data>	-0.275	<no data>	<no data>	<no data>
YBR267W	-0.392	<no data>	-0.392	-0.304	<no data>	<no data>
YBR270C	-0.053	<no data>	-0.053	0.797	<no data>	<no data>
YBR271W	-0.399	<no data>	-0.399	<no data>	<no data>	<no data>
YBR272C	-0.163	0.059	-0.052	-0.076	-0.43	<no data>
YBR273C	-0.881	0.656	-0.112	-0.901	0.447	-0.808
YBR274W	-0.058	<no data>	-0.058	0.442	<no data>	<no data>
YBR275C	-0.064	<no data>	-0.064	<no data>	<no data>	<no data>
YBR276C	-0.414	0.549	0.068	-0.162	-0.174	<no data>
YBR277C	-0.988	<no data>	-0.988	0.622	<no data>	<no data>
YBR278W	-0.08	<no data>	-0.08	0.283	<no data>	<no data>
YBR279W	0.028	<no data>	0.028	<no data>	<no data>	<no data>
YBR280C	-0.409	0.961	0.276	-0.129	-0.671	<no data>
YBR281C	-0.356	<no data>	-0.356	-0.013	<no data>	<no data>
YBR283C	-0.704	<no data>	-0.704	-0.499	<no data>	<no data>
YBR284W	-0.225	-0.782	-0.503	0.3	0.89	<no data>
YBR285W	<no data>	-0.43	-0.43	-0.147	<no data>	<no data>
YBR286W	0.404	0.422	0.413	-0.039	-0.865	-0.321
YBR287W	-0.666	0.062	-0.302	<no data>	0.251	<no data>
YBR288C	-0.318	1.306	0.494	0.023	<no data>	<no data>
YBR289W	-0.701	<no data>	-0.701	-0.482	-0.845	<no data>
YBR290W	-0.962	<no data>	-0.962	-0.238	0.095	-0.799
YBR291C	-0.288	1.609	0.661	<no data>	<no data>	<no data>
YBR292C	0.649	<no data>	0.649	1.025	-2.088	<no data>
YBR293W	-0.447	<no data>	-0.447	0.811	<no data>	<no data>
YBR294W	-0.543	<no data>	-0.543	-0.156	<no data>	<no data>
YBR295W	-0.387	<no data>	-0.387	0.05	-0.151	<no data>
YBR296C	-0.696	<no data>	-0.696	-0.099	0.231	<no data>
YBR297W	0.175	<no data>	0.175	-0.499	<no data>	<no data>
YBR298C	0.238	<no data>	0.238	<no data>	<no data>	<no data>
YBR299W	0.209	-0.149	0.03	-0.023	0.02	<no data>
YBR300C	0.225	<no data>	0.225	-0.019	<no data>	<no data>
YBR301W	0.257	<no data>	0.257	-0.137	0.01	<no data>
YBR302C	0.374	-0.855	-0.24	0.003	-1.022	<no data>
YCL001W	0.233	<no data>	0.233	<no data>	-0.204	<no data>
YCL002C	0.168	<no data>	0.168	0.284	-0.806	<no data>
YCL004W	0.146	<no data>	0.146	0.191	-0.378	<no data>
YCL005W	-0.021	0.648	0.314	-0.194	0.411	-0.866
YCL006C	0.897	-0.04	0.429	0.86	-1.31	0.465
YCL007C	0.19	<no data>	0.19	0.165	<no data>	<no data>
YCL008C	0.232	-0.261	-0.014	0.007	0.047	<no data>
YCL009C	0.324	0.381	0.353	0.048	0.011	<no data>
YCL011C	-0.306	0.423	0.059	-0.317	0.338	-0.781
YCL013W	-0.256	<no data>	-0.256	0.248	<no data>	<no data>
YCL014W	0.014	0.009	0.012	1.076	-0.697	-0.532
YCL016C	-0.015	<no data>	-0.015	<no data>	<no data>	<no data>
YCL017C	-0.453	0.106	-0.173	-0.091	-0.142	<no data>
YCL018W	-0.337	0.774	0.219	-0.193	0.351	-1.194
YCL019W	-0.169	0.035	-0.067	0.091	-0.492	<no data>
YCL020W	-0.359	1.427	0.534	<no data>	<no data>	<no data>
YCL021W	-0.292	<no data>	-0.292	-0.297	-0.378	-0.96
YCL022C	-0.263	<no data>	-0.263	0.53	<no data>	<no data>
YCL023C	<no data>	<no data>	<no data>	0.082	<no data>	<no data>
YCL024W	-0.382	0.444	0.031	0.129	0.044	<no data>
YCL025C	-0.265	0.915	0.325	-0.084	-0.496	<no data>
YCL026C	0.014	<no data>	0.014	0.363	0.416	<no data>
YCL027W	-0.198	0.766	0.284	0.077	-0.024	<no data>
YCL028W	-0.435	1.922	0.744	-0.317	0.449	-0.642
YCL029C	-0.068	<no data>	-0.068	0.743	<no data>	<no data>
YCL030C	-0.573	<no data>	-0.573	0.338	-0.277	<no data>
YCL031C	-0.417	<no data>	-0.417	<no data>	<no data>	<no data>
YCL032W	-0.648	<no data>	-0.648	-0.379	-0.081	<no data>
YCL033C	-0.126	<no data>	-0.126	<no data>	<no data>	<no data>
YCL034W	-0.597	<no data>	-0.597	<no data>	<no data>	<no data>
YCL035C	-0.096	<no data>	-0.096	<no data>	<no data>	<no data>
YCL036W	-0.672	<no data>	-0.672	0.378	<no data>	<no data>
YCL037C	-0.642	<no data>	-0.642	0.247	<no data>	<no data>
YCL038C	-0.726	<no data>	-0.726	0.482	<no data>	<no data>
YCL039W	-0.321	<no data>	-0.321	-0.135	0.351	<no data>
YCL040W	-0.57	<no data>	-0.57	0.138	<no data>	<no data>
YCL041C	-0.176	-0.031	-0.103	0.044	-0.178	<no data>
YCL042W	-0.555	<no data>	-0.555	0	-0.354	-0.061
YCL043C	-0.564	1.18	0.308	-0.011	0.023	<no data>
YCL044C	0.288	-0.005	0.142	-0.114	0.652	-1.097
YCL045C	<no data>	-0.512	-0.512	-0.312	0.444	<no data>
YCL046W	-0.01	<no data>	-0.01	<no data>	<no data>	<no data>
YCL047C	<no data>	-0.807	-0.807	0.209	0.777	<no data>
YCL048W	0.018	<no data>	0.018	<no data>	<no data>	<no data>
YCL049C	<no data>	-0.491	-0.491	-0.385	0.302	<no data>
YCL050C	0.477	-0.262	0.108	0.03	0.56	-1.097
YCL051W	<no data>	<no data>	<no data>	-0.556	0.688	<no data>
YCL052C	-0.021	-0.023	-0.022	-0.119	0.05	-1.01
YCL053C	<no data>	<no data>	<invalid>	<no data>	<no data>	<no data>
YCL054W	0.064	-0.54	-0.238	0.131	-0.045	<no data>
YCL055W	0.192	<no data>	0.192	<no data>	<no data>	<no data>
YCL056C	0.432	<no data>	0.432	<no data>	<no data>	<no data>
YCL057W	-0.079	<no data>	-0.079	<no data>	<no data>	<no data>
YCL058C	0.316	-0.894	-0.289	<no data>	<no data>	<no data>
YCL061C	-0.123	<no data>	-0.123	<no data>	<no data>	<no data>
YCL062W	-0.053	<no data>	-0.053	<no data>	<no data>	<no data>
YCL063W	-0.011	<no data>	-0.011	0.148	-1.16	<no data>
YCL064C	0.086	-0.057	0.015	0.104	-0.284	-0.702
YCL065W	-0.027	<no data>	-0.027	<no data>	<no data>	<no data>
YCL066W	-0.176	<no data>	-0.176	<no data>	<no data>	<no data>
YCL067C	-0.263	<no data>	-0.263	-0.091	0.611	<no data>
YCL068C	0.132	<no data>	0.132	0.32	<no data>	<no data>
YCL069W	0.2	1.117	0.659	-0.127	-0.033	-0.917
YCL073C	-0.141	0.714	0.287	-0.021	<no data>	<no data>
YCL074W	-0.267	<no data>	-0.267	-0.517	<no data>	<no data>
YCL075W	-0.412	<no data>	-0.412	0.165	-1.076	<no data>
YCL076W	-0.422	<no data>	-0.422	<no data>	<no data>	<no data>
YCLX01W	0.148	<no data>	0.148	0.702	<no data>	<no data>
YCLX02C	0.959	<no data>	0.959	-1.846	<no data>	<no data>
YCLX03C	-0.142	<no data>	-0.142	0.92	<no data>	<no data>
YCLX04W	0.287	<no data>	0.287	<no data>	<no data>	<no data>
YCLX05C	-0.329	<no data>	-0.329	<no data>	<no data>	<no data>
YCLX06C	-0.013	0.705	0.346	0.224	-0.504	<no data>
YCLX07W	0.501	<no data>	0.501	<no data>	<no data>	<no data>
YCLX09W	0.08	0.017	0.049	0.11	-0.765	<no data>
YCLX10C	0.084	1.027	0.555	<no data>	<no data>	<no data>
YCLX11W	-0.047	<no data>	-0.047	<no data>	<no data>	<no data>
YCR001W	0.677	<no data>	0.677	0.664	<no data>	<no data>
YCR003W	<no data>	<no data>	<no data>	0.465	<no data>	<no data>
YCR004C	-0.632	<no data>	-0.632	-0.191	-0.285	<no data>
YCR005C	-0.538	<no data>	-0.538	<no data>	<no data>	<no data>
YCR006C	0.736	<no data>	0.736	0.267	-0.266	<no data>
YCR007C	0.618	-0.232	0.193	-0.182	0.555	-0.82
YCR008W	<no data>	-0.21	-0.21	-0.015	-0.266	-0.356
YCR009C	0.321	<no data>	0.321	<no data>	<no data>	<no data>
YCR011C	-0.347	<no data>	-0.347	<no data>	<no data>	<no data>
YCR012W	<no data>	1.533	1.533	0.039	0.459	-0.16
YCR013C	0.911	1.426	1.169	0.116	0.376	-0.994
YCR014C	<no data>	-0.185	-0.185	-0.795	-0.03	<no data>
YCR015C	0.273	<no data>	0.273	<no data>	<no data>	<no data>
YCR017C	0.514	<no data>	0.514	0.403	<no data>	<no data>
YCR018C	0.908	-0.644	0.132	0.554	-0.991	0.414
YCR019W	-0.158	<no data>	-0.158	-0.317	-0.132	<no data>
YCR020C	-0.098	<no data>	-0.098	<no data>	<no data>	<no data>
YCR021C	0.666	<no data>	0.666	0.344	-0.068	<no data>
YCR022C	0.066	<no data>	0.066	0.396	<no data>	<no data>
YCR023C	0.12	1.928	1.024	-0.121	-0.218	<no data>
YCR024C	-0.019	<no data>	-0.019	-0.427	<no data>	<no data>
YCR025C	0.291	0.688	0.49	0.022	-0.144	-0.873
YCR026C	-0.832	<no data>	-0.832	-1.525	<no data>	<no data>
YCR027C	0.198	<no data>	0.198	2.784	<no data>	<no data>
YCR028C	0.1	<no data>	0.1	0.029	-0.042	<no data>
YCR029C	0.089	<no data>	0.089	0.469	<no data>	<no data>
YCR030C	-0.163	0.444	0.14	0.328	0.267	-0.708
YCR032W	-0.151	0.328	0.089	-0.233	0.538	-0.705
YCR033W	-0.189	<no data>	-0.189	-0.391	0.114	<no data>
YCR034W	-0.507	0.488	-0.009	-0.019	0.091	<no data>
YCR035C	0.521	<no data>	0.521	0.042	0.179	<no data>
YCR036W	-0.026	<no data>	-0.026	<no data>	<no data>	<no data>
YCR037C	-0.511	<no data>	-0.511	0.274	-0.486	<no data>
YCR038C	0.044	<no data>	0.044	0.586	-0.299	<no data>
YCR039C	-0.168	<no data>	-0.168	0.368	-0.366	<no data>
YCR040W	0.025	-1.871	-0.923	-0.006	-1.317	<no data>
YCR041W	-0.094	1.157	0.531	0.092	-0.043	<no data>
YCR042C	-0.197	0.795	0.299	-0.062	0.261	-0.631
YCR044C	-0.141	0.429	0.144	0.308	1.139	<no data>
YCR045C	-0.236	2.002	0.883	0.025	-0.004	-1.021
YCR046C	-0.378	<no data>	-0.378	0.062	<no data>	<no data>
YCR047C	-0.647	1.009	0.181	-0.242	-0.13	-1.034
YCR048W	-0.574	<no data>	-0.574	<no data>	<no data>	<no data>
YCR049C	0.246	<no data>	0.246	<no data>	<no data>	<no data>
YCR051W	0.155	<no data>	0.155	<no data>	<no data>	<no data>
YCR052W	-0.038	0.435	0.198	-0.345	0.318	<no data>
YCR054C	-0.039	-0.816	-0.427	<no data>	<no data>	<no data>
YCR056W	-0.068	<no data>	-0.068	<no data>	-0.765	<no data>
YCR057C	0.305	-0.297	0.004	0.062	-0.004	<no data>
YCR059C	<no data>	-0.65	-0.65	-0.27	-0.055	<no data>
YCR061W	-0.335	0.37	0.018	-0.753	0.37	-0.976
YCR063W	0.156	<no data>	0.156	<no data>	<no data>	<no data>
YCR064C	1.044	-0.865	0.09	0.457	-1.233	0.497
YCR065W	-0.135	0.658	0.261	-0.195	0.088	-0.755
YCR066W	-0.087	<no data>	-0.087	<no data>	<no data>	<no data>
YCR067C	0.045	<no data>	0.045	<no data>	<no data>	<no data>
YCR068W	-0.246	0.197	-0.024	0.035	-0.066	<no data>
YCR069W	0.021	<no data>	0.021	-0.29	<no data>	<no data>
YCR071C	0.312	<no data>	0.312	<no data>	<no data>	<no data>
YCR072C	-0.523	<no data>	-0.523	-0.129	<no data>	<no data>
YCR073C	-0.306	<no data>	-0.306	0.979	<no data>	<no data>
YCR073W-A	-0.259	0.48	0.111	-0.191	0.114	<no data>
YCR074C	0.242	<no data>	0.242	0.512	<no data>	<no data>
YCR075C	-0.393	0.684	0.146	-0.183	0.219	<no data>
YCR076C	-0.433	0.106	-0.163	<no data>	1.004	<no data>
YCR077C	-0.383	0.367	-0.008	0.115	-0.704	<no data>
YCR079W	-1.02	1.099	0.04	-0.497	0.552	-1.229
YCR081W	0.007	<no data>	0.007	0.387	-0.748	<no data>
YCR084C	-0.863	0.089	-0.387	-0.406	0.259	<no data>
YCR085W	0.001	-0.015	-0.007	0.752	-0.216	<no data>
YCR086W	-0.512	<no data>	-0.512	-0.494	<no data>	<no data>
YCR087W	-0.324	<no data>	-0.324	<no data>	<no data>	<no data>
YCR088W	-0.386	<no data>	-0.386	-0.043	-0.152	<no data>
YCR089W	0.025	<no data>	0.025	0.452	<no data>	<no data>
YCR090C	<no data>	<no data>	<no data>	<no data>	2.789	<no data>
YCR091W	-0.35	1.859	0.754	0.07	0.184	<no data>
YCR092C	-1.32	0.23	-0.545	-0.134	<no data>	<no data>
YCR093W	-0.646	<no data>	-0.646	0.324	0.722	<no data>
YCR095C	<no data>	2.805	2.805	-0.876	<no data>	<no data>
YCR098C	-0.416	<no data>	-0.416	-0.136	0.342	<no data>
YCR100C	0.149	<no data>	0.149	-0.063	<no data>	<no data>
YCR102C	0.186	<no data>	0.186	0.439	0.6	<no data>
YCR104W	0.202	<no data>	0.202	<no data>	<no data>	<no data>
YCR105W	<no data>	<no data>	<no data>	-1.283	0.185	<no data>
YCR106W	0.118	-0.087	0.016	-0.177	0.25	<no data>
YCR107W	<no data>	0.157	0.157	0.223	0.596	<no data>
YCRX02C	-0.179	5.5	2.661	<no data>	<no data>	<no data>
YCRX03C	0.089	<no data>	0.089	<no data>	<no data>	<no data>
YCRX04W	-0.348	<no data>	-0.348	<no data>	<no data>	<no data>
YCRX05W	0.125	-0.111	0.007	0.012	-0.341	-0.32
YCRX06W	0.23	<no data>	0.23	-0.041	0.018	<no data>
YCRX07W	0.078	<no data>	0.078	0.085	-0.339	<no data>
YCRX09C	-0.699	<no data>	-0.699	<no data>	<no data>	<no data>
YCRX11W	0.01	-0.321	-0.155	<no data>	<no data>	<no data>
YCRX12W	-0.034	<no data>	-0.034	-1.572	<no data>	<no data>
YCRX14W	-0.597	0.024	-0.286	-0.157	-0.539	<no data>
YCRX15W	<no data>	<no data>	<no data>	<no data>	-0.331	<no data>
YCRX16C	0.914	<no data>	0.914	<no data>	<no data>	<no data>
YCRX17W	-0.191	<no data>	-0.191	<no data>	<no data>	<no data>
YCRX18C	<no data>	<no data>	<invalid>	<no data>	<no data>	<no data>
YCRX19W	0.05	<no data>	0.05	0.184	<no data>	<no data>
YCRX20C	<no data>	<no data>	<no data>	-0.529	<no data>	<no data>
YCRX21C	-0.073	<no data>	-0.073	0.394	0.73	<no data>
YDL001W	-0.728	<no data>	-0.728	-0.017	0.308	<no data>
YDL002C	-0.099	<no data>	-0.099	0.757	0.274	<no data>
YDL003W	-1.218	-0.263	-0.74	0.186	-0.119	<no data>
YDL004W	-0.617	<no data>	-0.617	<no data>	<no data>	<no data>
YDL005C	-0.431	<no data>	-0.431	-0.762	<no data>	<no data>
YDL006W	-0.293	<no data>	-0.293	-0.134	<no data>	<no data>
YDL007W	-0.772	0.94	0.084	-0.169	-0.039	<no data>
YDL008W	0.136	<no data>	0.136	0.545	<no data>	<no data>
YDL010W	1.168	<no data>	1.168	<no data>	<no data>	<no data>
YDL011C	2.394	<no data>	2.394	<no data>	<no data>	<no data>
YDL012C	-0.173	1.459	0.643	-0.337	-0.265	<no data>
YDL013W	-0.693	<no data>	-0.693	0.274	-0.282	-1.03
YDL014W	-0.606	1.011	0.203	-0.554	-0.321	-1.27
YDL016C	-0.133	<no data>	-0.133	<no data>	<no data>	<no data>
YDL017W	<no data>	<no data>	<no data>	<no data>	2.736	<no data>
YDL018C	-1.405	-1.626	-1.515	-0.223	-0.571	<no data>
YDL019C	<no data>	<no data>	<no data>	-0.237	<no data>	<no data>
YDL020C	0.263	-0.895	-0.316	<no data>	<no data>	<no data>
YDL022W	0.051	-0.781	-0.365	-0.419	-0.074	-1.78
YDL023C	<no data>	-1.397	-1.397	-0.821	-1.193	<no data>
YDL024C	-0.028	-0.238	-0.133	-0.202	0.586	<no data>
YDL025C	<no data>	-0.542	-0.542	<no data>	<no data>	<no data>
YDL026W	<no data>	<no data>	<no data>	-0.641	<no data>	<no data>
YDL027C	<no data>	-1.225	-1.225	0.608	<no data>	1.222
YDL028C	0.257	<no data>	0.257	<no data>	<no data>	<no data>
YDL029W	0.989	-0.871	0.059	-0.002	-0.059	<no data>
YDL030W	0.319	<no data>	0.319	-0.047	<no data>	<no data>
YDL031W	0.354	<no data>	0.354	-0.072	<no data>	<no data>
YDL032W	0.485	<no data>	0.485	0.658	-0.436	<no data>
YDL033C	0.3	-0.08	0.11	-0.298	-0.216	-0.753
YDL034W	1.139	1.32	1.23	0.688	-1.231	1.279
YDL036C	1.062	1.324	1.193	-0.182	-0.208	0.516
YDL037C	0.264	-0.106	0.079	0.514	<no data>	<no data>
YDL039C	0.259	<no data>	0.259	<no data>	0.717	<no data>
YDL040C	-0.51	0.191	-0.159	-0.158	0.717	<no data>
YDL042C	0.214	-0.806	-0.296	0.122	<no data>	<no data>
YDL043C	0.024	-0.612	-0.294	0.133	-0.473	<no data>
YDL044C	0.157	<no data>	0.157	0.071	<no data>	<no data>
YDL045C	-0.084	<no data>	-0.084	0.369	<no data>	<no data>
YDL046W	-0.977	<no data>	-0.977	-0.193	<no data>	<no data>
YDL047W	-0.449	<no data>	-0.449	-0.286	<no data>	<no data>
YDL048C	-0.577	0.679	0.051	-0.68	<no data>	<no data>
YDL049C	-0.102	<no data>	-0.102	-0.098	<no data>	<no data>
YDL050C	-0.502	<no data>	-0.502	<no data>	<no data>	<no data>
YDL051W	-0.549	1.521	0.486	<no data>	<no data>	<no data>
YDL052C	-0.377	1.798	0.71	-0.641	0.848	<no data>
YDL053C	-0.126	<no data>	-0.126	0.008	<no data>	<no data>
YDL054C	-0.234	<no data>	-0.234	<no data>	<no data>	<no data>
YDL055C	-0.644	-0.472	-0.558	-0.656	-1.197	<no data>
YDL057W	-0.408	2.002	0.797	0.374	<no data>	<no data>
YDL058W	-0.42	<no data>	-0.42	-0.218	<no data>	<no data>
YDL059C	-0.115	<no data>	-0.115	0.053	<no data>	<no data>
YDL060W	-0.861	<no data>	-0.861	0.207	<no data>	<no data>
YDL062W	<no data>	<no data>	<no data>	0.345	<no data>	<no data>
YDL063C	-0.3	<no data>	-0.3	<no data>	-0.524	<no data>
YDL064W	<no data>	<no data>	<no data>	<no data>	-1.602	<no data>
YDL065C	-0.423	<no data>	-0.423	-0.26	<no data>	<no data>
YDL066W	-0.404	-0.237	-0.32	0.033	-2.056	<no data>
YDL070W	-0.135	<no data>	-0.135	-0.086	0.52	<no data>
YDL071C	<no data>	<no data>	<no data>	-0.07	0.267	<no data>
YDL072C	-0.037	<no data>	-0.037	<no data>	2.518	<no data>
YDL074C	0.272	<no data>	0.272	<no data>	<no data>	<no data>
YDL075W	<no data>	-1.049	-1.049	-0.124	-0.404	<no data>
YDL076C	0.273	-0.406	-0.066	0.209	<no data>	<no data>
YDL077C	0.337	<no data>	0.337	0.341	<no data>	<no data>
YDL078C	0.139	<no data>	0.139	0.531	<no data>	<no data>
YDL079C	0.259	-0.281	-0.011	-0.003	-0.584	<no data>
YDL080C	0.243	<no data>	0.243	<no data>	<no data>	<no data>
YDL081C	0.306	-0.138	0.084	<no data>	-1.062	<no data>
YDL082W	-0.021	<no data>	-0.021	<no data>	<no data>	<no data>
YDL083C	-0.009	-0.27	-0.139	-0.885	-0.908	<no data>
YDL084W	-0.154	-0.289	-0.221	-0.265	-0.173	<no data>
YDL085W	0	-0.204	-0.102	-0.042	-0.131	-0.751
YDL086W	-0.739	<no data>	-0.739	-0.262	0.458	<no data>
YDL087C	0.097	<no data>	0.097	-0.34	<no data>	<no data>
YDL088C	-0.447	-0.256	-0.352	-0.039	<no data>	<no data>
YDL089W	-0.247	<no data>	-0.247	<no data>	<no data>	<no data>
YDL090C	-0.073	<no data>	-0.073	<no data>	<no data>	<no data>
YDL091C	-0.297	<no data>	-0.297	-0.92	<no data>	<no data>
YDL092W	0.301	<no data>	0.301	-0.057	<no data>	<no data>
YDL093W	0.017	<no data>	0.017	-0.012	<no data>	<no data>
YDL094C	0.787	0.262	0.524	0.065	-0.648	0.282
YDL095W	-0.435	0.428	-0.003	0.139	0.272	<no data>
YDL096C	0.252	<no data>	0.252	0.262	<no data>	<no data>
YDL097C	-0.452	<no data>	-0.452	-0.731	<no data>	<no data>
YDL098C	0.093	-0.072	0.011	0.165	<no data>	<no data>
YDL099W	1.093	-0.332	0.381	-0.11	-0.162	0.652
YDL100C	-0.244	<no data>	-0.244	0.295	<no data>	<no data>
YDL102W	-0.331	<no data>	-0.331	<no data>	<no data>	<no data>
YDL103C	-0.475	0.296	-0.089	0.105	0.004	<no data>
YDL104C	-0.506	<no data>	-0.506	-0.345	<no data>	<no data>
YDL105W	-0.346	<no data>	-0.346	0.289	-0.938	<no data>
YDL106C	-0.029	0.434	0.203	0.033	0.083	-0.497
YDL108W	-0.494	0.744	0.125	0.238	<no data>	0.138
YDL109C	-0.07	0.672	0.301	0.027	0.532	-0.817
YDL110C	-0.258	<no data>	-0.258	1.042	<no data>	<no data>
YDL111C	-0.837	<no data>	-0.837	-0.104	<no data>	<no data>
YDL112W	-0.233	0.252	0.01	-0.245	-0.425	<no data>
YDL115C	-0.083	<no data>	-0.083	0.11	-1.468	0.757
YDL116W	-0.015	0.942	0.464	-0.345	0.003	<no data>
YDL117W	-0.027	-0.187	-0.107	-0.046	0.034	<no data>
YDL118W	-0.205	-0.367	-0.286	-0.361	0.277	<no data>
YDL119C	-0.089	0.176	0.044	-0.228	0.156	-1.017
YDL120W	0.319	<no data>	0.319	<no data>	<no data>	<no data>
YDL121C	0.515	-0.5	0.008	<no data>	<no data>	<no data>
YDL123W	0.697	-0.926	-0.114	0.128	0.028	0.01
YDL124W	-0.059	<no data>	-0.059	<no data>	<no data>	<no data>
YDL125C	-0.092	<no data>	-0.092	<no data>	<no data>	<no data>
YDL126C	-0.253	<no data>	-0.253	0.104	0.462	<no data>
YDL127W	-0.184	-0.83	-0.507	-0.202	-0.177	<no data>
YDL128W	-0.307	-0.067	-0.187	0.062	<no data>	<no data>
YDL129W	-0.556	-0.087	-0.321	-0.35	-0.259	-0.857
YDL130W	-0.169	0.624	0.228	-0.41	-0.163	<no data>
YDL131W	0.085	0.156	0.121	-0.374	-1.034	<no data>
YDL132W	-0.025	<no data>	-0.025	0.085	<no data>	<no data>
YDL133C-A	-0.531	<no data>	-0.531	-0.78	0.911	<no data>
YDL133W	-0.346	<no data>	-0.346	<no data>	<no data>	<no data>
YDL134C	-0.542	-0.393	-0.467	-0.283	<no data>	<no data>
YDL135C	-0.151	<no data>	-0.151	-0.233	<no data>	<no data>
YDL136W	-0.231	-0.298	-0.264	0.077	-0.332	<no data>
YDL137W	-0.133	0.227	0.047	0.072	-0.039	-0.527
YDL138W	-0.133	<no data>	-0.133	0.217	<no data>	<no data>
YDL139C	-0.059	<no data>	-0.059	<no data>	<no data>	<no data>
YDL140C	-0.113	<no data>	-0.113	0.669	-0.66	<no data>
YDL141W	-0.453	0.542	0.045	-0.079	0.261	-0.267
YDL142C	-0.528	0.186	-0.171	<no data>	<no data>	<no data>
YDL143W	-0.384	<no data>	-0.384	0.253	<no data>	<no data>
YDL144C	-0.659	1.013	0.177	-0.502	0.716	-1.396
YDL145C	0.015	<no data>	0.015	-0.052	<no data>	<no data>
YDL146W	-0.331	0.815	0.242	0.11	-0.05	<no data>
YDL147W	-0.417	0.477	0.03	-0.199	0.413	-0.042
YDL148C	-0.115	<no data>	-0.115	0.416	-0.184	<no data>
YDL149W	-0.352	<no data>	-0.352	-0.153	0.122	<no data>
YDL150W	-0.337	<no data>	-0.337	-0.115	-0.14	<no data>
YDL151C	-0.725	2.709	0.992	-1.043	<no data>	<no data>
YDL152W	<no data>	<no data>	<no data>	<no data>	<no data>	<no data>
YDL153C	-0.568	-0.01	-0.289	-0.417	-0.052	<no data>
YDL154W	-0.285	<no data>	-0.285	<no data>	<no data>	<no data>
YDL155W	<no data>	<no data>	<no data>	<no data>	-0.48	<no data>
YDL156W	-0.361	<no data>	-0.361	-0.152	<no data>	-0.984
YDL159W	-0.455	1.215	0.38	0.03	0.506	-0.319
YDL160C	-0.268	1.92	0.826	-0.247	<no data>	-0.493
YDL161W	-0.539	1.29	0.376	-0.249	-0.008	-0.943
YDL162C	-0.413	<no data>	-0.413	0.109	<no data>	<no data>
YDL164C	-0.044	-0.528	-0.286	-0.23	-0.242	<no data>
YDL165W	0.276	<no data>	0.276	<no data>	<no data>	<no data>
YDL166C	0.119	<no data>	0.119	<no data>	0.332	<no data>
YDL167C	0.351	-0.355	-0.002	-0.002	0.243	<no data>
YDL168W	-0.255	0.239	-0.008	-0.376	1.358	-1.131
YDL169C	-0.149	-0.255	-0.202	-0.108	0.445	-0.885
YDL170W	0.175	-0.448	-0.136	-0.192	<no data>	<no data>
YDL171C	-0.122	0.081	-0.02	-0.185	0.063	<no data>
YDL172C	0.019	<no data>	0.019	<no data>	-0.878	<no data>
YDL173W	-0.398	0.017	-0.191	-0.058	<no data>	<no data>
YDL174C	-0.136	<no data>	-0.136	-0.719	0.31	<no data>
YDL175C	-0.096	<no data>	-0.096	0.707	<no data>	<no data>
YDL176W	-0.456	<no data>	-0.456	<no data>	<no data>	<no data>
YDL177C	-0.166	<no data>	-0.166	<no data>	<no data>	<no data>
YDL178W	-0.232	<no data>	-0.232	<no data>	<no data>	<no data>
YDL179W	-0.791	0.345	-0.223	-0.513	0.037	-0.71
YDL180W	0.17	<no data>	0.17	0.117	<no data>	<no data>
YDL182W	-0.217	0.696	0.24	-0.371	-0.715	<no data>
YDL183C	-0.174	0.268	0.047	<no data>	-0.165	<no data>
YDL184C	<no data>	-1.024	-1.024	-0.949	-1.064	<no data>
YDL185W	-0.325	0.203	-0.061	-0.464	-0.055	<no data>
YDL186W	-0.032	0.437	0.203	-0.087	-0.606	<no data>
YDL187C	0.83	<no data>	0.83	-1.433	<no data>	<no data>
YDL188C	-0.439	0.095	-0.172	-0.071	0.127	<no data>
YDL189W	-0.305	0.247	-0.029	0.078	0.288	-0.612
YDL190C	-0.698	<no data>	-0.698	-0.218	0.461	<no data>
YDL191W	-0.391	<no data>	-0.391	0.827	<no data>	<no data>
YDL192W	-0.609	-0.137	-0.373	-0.195	-1.074	<no data>
YDL193W	-0.169	<no data>	-0.169	0.772	<no data>	<no data>
YDL194W	-0.26	0.146	-0.057	0.318	0.108	-0.258
YDL195W	-0.679	<no data>	-0.679	-0.09	<no data>	<no data>
YDL196W	0.666	<no data>	0.666	0.824	-1.467	1.028
YDL197C	-0.654	1.404	0.375	-0.156	0.346	-0.712
YDL198C	-0.268	1.831	0.782	0.444	<no data>	<no data>
YDL199C	-0.597	<no data>	-0.597	<no data>	<no data>	<no data>
YDL200C	0.7	0.761	0.731	0.642	-1.407	0.927
YDL201W	-0.398	0.349	-0.024	-0.123	0.471	-0.938
YDL202W	-0.253	<no data>	-0.253	<no data>	<no data>	<no data>
YDL203C	-0.465	<no data>	-0.465	0.03	<no data>	<no data>
YDL204W	-0.641	0.618	-0.012	-0.294	0.616	-0.905
YDL205C	-0.444	<no data>	-0.444	<no data>	<no data>	<no data>
YDL206W	0.05	<no data>	0.05	0.345	-0.698	<no data>
YDL207W	-0.981	<no data>	-0.981	0.074	<no data>	<no data>
YDL208W	-0.706	<no data>	-0.706	<no data>	<no data>	<no data>
YDL209C	-0.2	<no data>	-0.2	0.072	<no data>	<no data>
YDL210W	-1.037	2.057	0.51	-0.023	0.875	-1.197
YDL211C	-0.097	<no data>	-0.097	<no data>	<no data>	<no data>
YDL213C	0.066	-0.459	-0.196	-0.056	0.339	<no data>
YDL214C	<no data>	<no data>	<no data>	-0.292	<no data>	<no data>
YDL215C	0.335	-0.555	-0.11	-0.312	0.234	<no data>
YDL217C	0.253	-0.959	-0.353	<no data>	<no data>	<no data>
YDL218W	<no data>	<no data>	<no data>	-0.37	0.709	0.183
YDL219W	0.109	<no data>	0.109	<no data>	<no data>	<no data>
YDL220C	0.068	-0.82	-0.376	<no data>	0.163	<no data>
YDL221W	0.017	<no data>	0.017	-0.899	<no data>	<no data>
YDL222C	-0.331	-0.101	-0.216	0.073	0.007	<no data>
YDL223C	-0.244	<no data>	-0.244	-0.891	<no data>	<no data>
YDL224C	-0.071	-0.534	-0.302	-0.292	0.305	-0.266
YDL225W	-0.06	0.611	0.276	0.373	0.407	<no data>
YDL226C	0.091	0.698	0.395	<no data>	0.642	<no data>
YDL227C	-0.358	<no data>	-0.358	-0.29	<no data>	<no data>
YDL228C	0.714	<no data>	0.714	0.523	<no data>	<no data>
YDL229W	<no data>	<no data>	<no data>	-0.427	<no data>	<no data>
YDL230W	-0.302	<no data>	-0.302	<no data>	<no data>	<no data>
YDL231C	-0.21	0.244	0.017	-0.5	0.185	<no data>
YDL233W	0.256	<no data>	0.256	-0.319	<no data>	<no data>
YDL234C	0.209	-0.249	-0.02	<no data>	<no data>	<no data>
YDL235C	-0.131	1.379	0.624	0.363	-0.702	<no data>
YDL236W	-0.255	<no data>	-0.255	<no data>	<no data>	<no data>
YDL237W	-0.433	1.448	0.508	-0.415	<no data>	<no data>
YDL238C	0.209	<no data>	0.209	0.994	<no data>	<no data>
YDL239C	-0.183	<no data>	-0.183	-0.099	<no data>	<no data>
YDL240W	-0.425	-0.408	-0.417	-0.566	-0.557	<no data>
YDL241W	-0.171	-0.135	-0.153	0.314	<no data>	<no data>
YDL243C	-0.299	<no data>	-0.299	0.751	-0.195	<no data>
YDL244W	-0.056	<no data>	-0.056	0.297	-0.284	<no data>
YDL245C	-0.492	1.504	0.506	-0.007	0.426	-0.938
YDL246C	-0.541	1.474	0.467	-0.207	<no data>	<no data>
YDL247W	-0.084	0.478	0.197	0.512	<no data>	<no data>
YDL248W	-0.698	0.71	0.006	-0.121	-0.672	<no data>
YDR001C	-0.239	-0.102	-0.17	<no data>	<no data>	<no data>
YDR002W	-3.172	<no data>	-3.172	<no data>	<no data>	<no data>
YDR003W	-0.226	<no data>	-0.226	1.662	-0.844	1.068
YDR004W	<no data>	<no data>	<no data>	0.007	<no data>	<no data>
YDR005C	-0.191	<no data>	-0.191	<no data>	<no data>	<no data>
YDR006C	-0.662	<no data>	-0.662	<no data>	<no data>	<no data>
YDR007W	-0.067	<no data>	-0.067	<no data>	<no data>	<no data>
YDR008C	-0.456	<no data>	-0.456	0.064	0.06	<no data>
YDR009W	-0.368	<no data>	-0.368	0	<no data>	<no data>
YDR010C	<no data>	<no data>	<no data>	0.632	<no data>	1.292
YDR011W	0.795	-1.235	-0.22	<no data>	<no data>	<no data>
YDR012W	<no data>	-0.581	-0.581	-1.325	-1.183	-1.797
YDR013W	0.226	<no data>	0.226	<no data>	<no data>	<no data>
YDR017C	-0.125	-0.532	-0.329	-0.479	0.3	<no data>
YDR018C	<no data>	<no data>	<no data>	-0.313	1.152	<no data>
YDR019C	0.657	<no data>	0.657	<no data>	<no data>	<no data>
YDR020C	0.336	<no data>	0.336	<no data>	<no data>	<no data>
YDR021W	-0.076	-0.28	-0.178	0.681	<no data>	<no data>
YDR022C	0.046	0.559	0.303	<no data>	<no data>	<no data>
YDR023W	0.008	-1.01	-0.501	-0.337	-0.527	<no data>
YDR024W	-0.063	<no data>	-0.063	<no data>	<no data>	<no data>
YDR025W	-0.374	-0.48	-0.427	-0.531	-0.121	-1.222
YDR026C	0.836	<no data>	0.836	<no data>	<no data>	<no data>
YDR027C	-0.114	0.592	0.239	-0.293	-0.015	-1.11
YDR028C	0.364	<no data>	0.364	<no data>	<no data>	<no data>
YDR029W	0.192	-0.951	-0.379	0.406	<no data>	<no data>
YDR030C	-0.249	<no data>	-0.249	<no data>	<no data>	<no data>
YDR031W	0.184	<no data>	0.184	<no data>	<no data>	<no data>
YDR032C	-0.516	<no data>	-0.516	0.186	<no data>	<no data>
YDR033W	-0.229	-0.603	-0.416	-1.799	-1.275	<no data>
YDR034C	0.035	<no data>	0.035	<no data>	<no data>	<no data>
YDR035W	-0.637	<no data>	-0.637	-0.28	<no data>	<no data>
YDR037W	-0.42	0.105	-0.157	-0.324	-0.287	<no data>
YDR038C	-0.621	<no data>	-0.621	-1.338	<no data>	<no data>
YDR040C	-0.807	<no data>	-0.807	<no data>	<no data>	<no data>
YDR041W	-0.206	<no data>	-0.206	0.786	<no data>	<no data>
YDR043C	-0.331	<no data>	-0.331	0.7	<no data>	<no data>
YDR044W	-0.435	1.746	0.656	-0.262	<no data>	<no data>
YDR046C	-0.403	0.945	0.271	-0.038	-0.174	<no data>
YDR047W	-0.458	0.962	0.252	-0.343	0.261	<no data>
YDR048C	<no data>	<no data>	<no data>	<no data>	<no data>	0.9
YDR049W	-0.023	<no data>	-0.023	0.446	<no data>	<no data>
YDR050C	-0.914	0.061	-0.426	-1.542	-1.183	-2.153
YDR051C	-0.397	1.042	0.323	<no data>	1.023	<no data>
YDR052C	-0.668	<no data>	-0.668	<no data>	<no data>	<no data>
YDR053W	-0.532	<no data>	-0.532	<no data>	<no data>	<no data>
YDR054C	-0.443	1.445	0.501	0.32	-0.103	<no data>
YDR055W	-0.039	<no data>	-0.039	0.063	<no data>	<no data>
YDR056C	-0.71	<no data>	-0.71	1.614	<no data>	<no data>
YDR057W	-0.018	<no data>	-0.018	<no data>	<no data>	<no data>
YDR059C	-0.022	-0.016	-0.019	-0.011	-0.126	0.201
YDR060W	1.259	<no data>	1.259	<no data>	<no data>	<no data>
YDR061W	0.112	<no data>	0.112	<no data>	<no data>	<no data>
YDR062W	<no data>	-0.772	-0.772	-0.307	-0.125	<no data>
YDR063W	0.102	-0.461	-0.179	0.022	-0.115	-0.009
YDR064W	<no data>	-1.411	-1.411	-2.802	-1.247	<no data>
YDR065W	0.486	<no data>	0.486	<no data>	<no data>	0.889
YDR067C	-0.266	0.377	0.056	0.048	-0.269	0.011
YDR068W	-0.058	2.33	1.136	0.402	<no data>	<no data>
YDR069C	-0.088	0.268	0.09	-0.128	-0.037	<no data>
YDR070C	-0.468	-0.021	-0.244	-0.586	<no data>	<no data>
YDR071C	-0.333	-0.09	-0.211	-0.223	-0.11	<no data>
YDR072C	-0.189	0.125	-0.032	-0.317	-0.481	<no data>
YDR073W	-0.072	0.478	0.203	<no data>	<no data>	<no data>
YDR074W	-0.2	<no data>	-0.2	<no data>	<no data>	<no data>
YDR075W	0.004	0.029	0.017	-0.011	<no data>	<no data>
YDR076W	-0.141	<no data>	-0.141	0.23	<no data>	<no data>
YDR077W	-0.683	-0.341	-0.512	-0.715	-0.371	-1.733
YDR078C	-0.362	-0.177	-0.269	<no data>	<no data>	<no data>
YDR079W	0.102	-0.544	-0.221	0.286	-0.56	0.281
YDR080W	-0.19	<no data>	-0.19	<no data>	<no data>	<no data>
YDR081C	-0.123	0.231	0.054	-0.101	0.142	<no data>
YDR082W	-0.574	<no data>	-0.574	-0.116	<no data>	<no data>
YDR083W	0.468	0.085	0.276	0.457	-0.379	0.009
YDR084C	-0.881	<no data>	-0.881	<no data>	<no data>	<no data>
YDR085C	-0.36	0.668	0.154	-0.019	0.19	-0.15
YDR086C	-0.696	-0.582	-0.639	-0.361	-0.343	<no data>
YDR087C	-0.487	-0.079	-0.283	0.325	<no data>	<no data>
YDR088C	-0.139	0.191	0.026	-0.38	-0.421	0.245
YDR089W	-0.109	<no data>	-0.109	<no data>	<no data>	<no data>
YDR090C	-0.663	<no data>	-0.663	-0.207	0.104	<no data>
YDR091C	-0.86	<no data>	-0.86	<no data>	-0.179	<no data>
YDR092W	-0.783	<no data>	-0.783	-0.102	<no data>	<no data>
YDR093W	-0.093	<no data>	-0.093	0.07	0.794	<no data>
YDR094W	-0.451	<no data>	-0.451	-0.837	<no data>	<no data>
YDR095C	-0.218	<no data>	-0.218	<no data>	1.633	<no data>
YDR096W	-0.313	<no data>	-0.313	0.005	-0.415	<no data>
YDR097C	0.666	<no data>	0.666	<no data>	<no data>	<no data>
YDR098C	-2.538	<no data>	-2.538	<no data>	<no data>	<no data>
YDR099W	-1.072	-0.79	-0.931	-0.625	-0.698	<no data>
YDR100W	-0.251	<no data>	-0.251	0.776	0.544	<no data>
YDR101C	-0.579	<no data>	-0.579	-0.073	0.398	-0.604
YDR103W	-0.199	<no data>	-0.199	0.742	<no data>	<no data>
YDR104C	<no data>	<no data>	<no data>	<no data>	1.097	<no data>
YDR105C	-0.455	<no data>	-0.455	0.094	0.22	<no data>
YDR106W	0.28	<no data>	0.28	0.717	-0.15	1.462
YDR107C	0	<no data>	0	-0.202	<no data>	<no data>
YDR108W	<no data>	-0.762	-0.762	-0.133	0.059	<no data>
YDR109C	0.029	0.161	0.095	-0.647	-0.154	<no data>
YDR111C	0.134	-0.292	-0.079	-0.098	0.693	<no data>
YDR113C	-0.074	<no data>	-0.074	<no data>	<no data>	<no data>
YDR115W	-0.197	-0.111	-0.154	0.103	-0.231	<no data>
YDR116C	-0.498	2.08	0.791	-0.255	-0.276	<no data>
YDR117C	-0.238	-0.031	-0.134	0.189	<no data>	<no data>
YDR118W	0.017	<no data>	0.017	-0.244	0.185	<no data>
YDR119W	-0.332	-0.374	-0.353	-1.264	-0.476	-1.705
YDR120C	-0.326	<no data>	-0.326	<no data>	<no data>	<no data>
YDR121W	-0.056	-0.078	-0.067	-0.242	-0.33	-0.027
YDR122W	-0.172	<no data>	-0.172	-0.377	-0.075	<no data>
YDR123C	-0.245	<no data>	-0.245	<no data>	<no data>	<no data>
YDR124W	-0.555	1.032	0.239	-0.39	-0.02	<no data>
YDR125C	-0.246	<no data>	-0.246	-0.135	<no data>	<no data>
YDR126W	-0.044	0.14	0.048	0.021	-0.468	0.238
YDR127W	-0.108	0.048	-0.03	-0.188	0.629	<no data>
YDR128W	-0.431	<no data>	-0.431	<no data>	<no data>	<no data>
YDR129C	0.096	0.045	0.071	-0.165	-0.095	<no data>
YDR130C	1.301	<no data>	1.301	<no data>	<no data>	<no data>
YDR131C	-0.103	<no data>	-0.103	0.589	<no data>	<no data>
YDR132C	-0.359	<no data>	-0.359	<no data>	<no data>	<no data>
YDR133C	-0.581	-0.154	-0.368	-1.407	-1.287	-2.554
YDR134C	-0.605	-0.257	-0.431	-1.804	-1.378	-2.16
YDR135C	-0.129	<no data>	-0.129	0.183	<no data>	<no data>
YDR136C	-0.444	0.761	0.158	0.719	<no data>	<no data>
YDR137W	-0.172	<no data>	-0.172	<no data>	<no data>	<no data>
YDR139C	-0.101	0.369	0.134	0.1	-0.195	<no data>
YDR140W	-0.763	<no data>	-0.763	<no data>	<no data>	<no data>
YDR141C	-0.223	<no data>	-0.223	<no data>	0.456	<no data>
YDR142C	-1.014	<no data>	-1.014	0.021	0.007	<no data>
YDR143C	-0.274	1.585	0.656	0.085	<no data>	<no data>
YDR144C	-0.127	<no data>	-0.127	<no data>	<no data>	<no data>
YDR145W	-0.084	0.57	0.243	0.07	<no data>	<no data>
YDR146C	0.104	<no data>	0.104	-0.482	0.515	<no data>
YDR147W	<no data>	2.926	2.926	0.055	<no data>	<no data>
YDR149C	0.017	<no data>	0.017	-0.922	<no data>	<no data>
YDR151C	-0.773	<no data>	-0.773	-0.072	<no data>	<no data>
YDR152W	<no data>	<no data>	<no data>	-0.809	<no data>	<no data>
YDR153C	<no data>	<no data>	<no data>	-0.114	<no data>	<no data>
YDR154C	-1.129	0.262	-0.433	-0.818	-0.651	-1.358
YDR155C	-0.945	-1.568	-1.256	-1.445	-0.345	-1.537
YDR156W	<no data>	-1.011	-1.011	-0.845	0.361	-0.884
YDR157W	-0.489	-0.964	-0.727	-0.225	0.123	0.485
YDR158W	<no data>	-0.469	-0.469	-0.434	-0.5	-1.415
YDR159W	0.264	-0.447	-0.091	-0.025	-0.004	<no data>
YDR160W	<no data>	-0.594	-0.594	-0.189	0.056	<no data>
YDR161W	-0.194	-0.833	-0.514	0.017	0.604	<no data>
YDR162C	<no data>	-0.818	-0.818	-0.342	0.629	0.366
YDR163W	-0.352	0.082	-0.135	-0.288	0.19	0.539
YDR164C	-0.098	0.255	0.079	-0.197	-0.027	<no data>
YDR165W	-0.113	-0.342	-0.227	0.145	0.072	<no data>
YDR166C	0.211	<no data>	0.211	-0.323	<no data>	<no data>
YDR167W	0.249	-0.479	-0.115	-0.038	-0.484	0.297
YDR168W	0.166	-0.083	0.042	-0.119	-0.19	-0.222
YDR169C	-0.332	-0.231	-0.282	-0.34	0.389	<no data>
YDR170C	-0.048	<no data>	-0.048	<no data>	1.825	<no data>
YDR171W	-0.446	<no data>	-0.446	-0.332	<no data>	<no data>
YDR172W	-0.406	-0.283	-0.344	0.036	-0.38	0.637
YDR173C	-0.211	0.581	0.185	-0.27	0.034	0.025
YDR174W	-0.921	-0.861	-0.891	-1.149	-0.251	<no data>
YDR175C	0.174	-0.349	-0.088	0.225	-0.119	0.208
YDR176W	0.105	<no data>	0.105	<no data>	<no data>	<no data>
YDR177W	-0.301	-0.515	-0.408	0.202	0.563	<no data>
YDR178W	-0.449	-0.214	-0.331	-0.259	-0.336	<no data>
YDR179C	-0.712	0.132	-0.29	<no data>	<no data>	<no data>
YDR179W-A	-0.172	<no data>	-0.172	0.916	<no data>	<no data>
YDR180W	-0.298	0.619	0.161	-0.361	<no data>	<no data>
YDR181C	-0.19	<no data>	-0.19	-0.056	<no data>	<no data>
YDR182W	0.221	<no data>	0.221	<no data>	<no data>	<no data>
YDR183W	0.126	-0.137	-0.005	0.503	-1.16	<no data>
YDR184C	-0.741	-0.422	-0.581	0.207	<no data>	<no data>
YDR185C	-0.383	<no data>	-0.383	-0.447	0.23	<no data>
YDR186C	-0.692	0.166	-0.263	-0.386	-0.645	-1.033
YDR187C	-0.833	1.881	0.524	-0.151	1.191	-0.587
YDR188W	-0.582	1.401	0.409	-0.152	<no data>	-0.515
YDR189W	-0.15	<no data>	-0.15	0.244	-0.161	<no data>
YDR190C	-0.559	0.961	0.201	0.162	<no data>	<no data>
YDR191W	-0.467	<no data>	-0.467	-0.009	<no data>	<no data>
YDR192C	-0.395	0.479	0.042	<no data>	<no data>	<no data>
YDR193W	-0.25	<no data>	-0.25	-0.079	<no data>	<no data>
YDR194C	-0.69	0.639	-0.025	0.344	<no data>	<no data>
YDR195W	-0.788	2.624	0.918	-0.164	0.509	0.074
YDR196C	-0.657	1.771	0.557	0.937	<no data>	<no data>
YDR197W	-0.168	<no data>	-0.168	<no data>	<no data>	<no data>
YDR198C	-0.128	<no data>	-0.128	-0.282	<no data>	<no data>
YDR199W	-0.048	1.652	0.802	0.18	-0.367	-0.405
YDR200C	0.213	0.038	0.126	-0.147	0.282	<no data>
YDR201W	-0.342	<no data>	-0.342	-0.039	0.252	<no data>
YDR202C	-0.116	-0.64	-0.378	-0.286	<no data>	<no data>
YDR203W	<no data>	-0.918	-0.918	-0.172	0.494	0.038
YDR204W	-0.249	0.102	-0.074	-0.114	0.645	<no data>
YDR205W	<no data>	-0.446	-0.446	0.218	0.544	<no data>
YDR206W	0.908	-1.671	-0.381	0.285	-0.23	0.634
YDR207C	<no data>	-1.888	-1.888	0.57	-0.8	1.42
YDR208W	-0.305	<no data>	-0.305	-0.906	<no data>	<no data>
YDR210W	-0.181	0.141	-0.02	-0.436	<no data>	<no data>
YDR211W	-0.316	<no data>	-0.316	<no data>	<no data>	<no data>
YDR212W	-0.234	0.695	0.231	-0.231	<no data>	<no data>
YDR213W	-0.338	-0.525	-0.431	-0.448	-0.271	<no data>
YDR214W	0.002	0.095	0.049	-0.166	0.679	<no data>
YDR215C	0.37	-0.409	-0.019	-0.391	0.364	-0.142
YDR216W	0.734	<no data>	0.734	0.073	-0.208	<no data>
YDR217C	0.103	<no data>	0.103	<no data>	-0.113	<no data>
YDR218C	0.525	0.184	0.355	-0.501	<no data>	<no data>
YDR219C	-0.126	-0.352	-0.239	0.147	0.715	<no data>
YDR220C	-0.126	<no data>	-0.126	<no data>	<no data>	<no data>
YDR221W	-0.292	0.395	0.052	-0.206	-0.385	<no data>
YDR222W	0.348	-0.219	0.065	0.103	<no data>	<no data>
YDR223W	1.093	-1.458	-0.183	0.383	-1.565	1.062
YDR224C	-0.466	-0.591	-0.528	-0.427	-0.405	-0.969
YDR225W	-0.549	-1.208	-0.878	-0.801	-1.554	-1.101
YDR226W	0.149	1.001	0.575	-0.738	-0.396	-1.618
YDR227W	0.858	-0.432	0.213	0.506	-0.501	0.55
YDR228C	-0.156	-0.16	-0.158	-0.708	-0.128	<no data>
YDR229W	-0.362	0.899	0.269	0.062	-0.141	<no data>
YDR230W	-0.345	1.282	0.469	0.014	<no data>	<no data>
YDR231C	0.072	<no data>	0.072	-0.143	-0.398	<no data>
YDR232W	-0.331	<no data>	-0.331	-0.028	0.231	<no data>
YDR233C	-0.436	-0.312	-0.374	-0.717	-1.199	<no data>
YDR234W	-0.172	1.081	0.455	-0.666	-0.085	-0.039
YDR235W	-0.14	<no data>	-0.14	0.391	<no data>	<no data>
YDR236C	-0.009	<no data>	-0.009	0.569	<no data>	<no data>
YDR237W	-0.458	<no data>	-0.458	0.202	<no data>	<no data>
YDR238C	-0.291	<no data>	-0.291	<no data>	<no data>	<no data>
YDR239C	-0.091	1.388	0.649	<no data>	<no data>	<no data>
YDR240C	-0.132	0.17	0.019	0.286	<no data>	<no data>
YDR241W	0.853	-0.905	-0.026	0.244	-0.841	1.376
YDR242W	0.086	0.956	0.521	0.505	<no data>	0.652
YDR244W	-0.648	0.671	0.012	1.771	<no data>	<no data>
YDR245W	-0.946	<no data>	-0.946	-0.376	-0.084	<no data>
YDR246W	-0.747	<no data>	-0.747	<no data>	<no data>	<no data>
YDR247W	-0.864	1.486	0.311	-0.347	0.746	-1.469
YDR248C	-0.479	<no data>	-0.479	-0.266	<no data>	<no data>
YDR249C	-0.102	<no data>	-0.102	<no data>	<no data>	<no data>
YDR251W	-0.059	-0.431	-0.245	-0.27	0.097	<no data>
YDR252W	-0.316	<no data>	-0.316	<no data>	<no data>	<no data>
YDR253C	-0.586	<no data>	-0.586	<no data>	<no data>	<no data>
YDR254W	-0.107	-0.614	-0.36	<no data>	<no data>	<no data>
YDR256C	-0.083	0.343	0.13	<no data>	<no data>	<no data>
YDR257C	0.281	2.135	1.208	<no data>	<no data>	<no data>
YDR258C	0.352	0.033	0.193	0.03	0.421	<no data>
YDR259C	-0.127	<no data>	-0.127	<no data>	<no data>	1.233
YDR260C	-0.239	<no data>	-0.239	<no data>	<no data>	<no data>
YDR261C	-0.152	-1.052	-0.602	-0.304	-0.098	0.544
YDR264C	-0.254	1.438	0.592	0.337	0.605	<no data>
YDR265W	0.182	0.206	0.194	0.062	0.098	<no data>
YDR266C	-0.129	<no data>	-0.129	<no data>	<no data>	<no data>
YDR267C	-0.134	0.299	0.083	-0.269	<no data>	<no data>
YDR268W	0.083	<no data>	0.083	0.379	<no data>	<no data>
YDR269C	<no data>	<no data>	<no data>	-0.692	<no data>	<no data>
YDR270W	-0.217	0.305	0.044	-0.08	<no data>	<no data>
YDR272W	-0.188	0.464	0.138	-0.185	<no data>	<no data>
YDR273W	0.39	<no data>	0.39	<no data>	<no data>	<no data>
YDR276C	0.846	<no data>	0.846	<no data>	<no data>	<no data>
YDR277C	0.051	0.588	0.32	0.075	0.168	<no data>
YDR278C	0.046	<no data>	0.046	0.727	<no data>	<no data>
YDR279W	0.029	<no data>	0.029	0.649	<no data>	<no data>
YDR280W	-0.068	0.297	0.114	0.247	0.455	-0.67
YDR281C	<no data>	<no data>	<no data>	0.404	<no data>	<no data>
YDR283C	-0.469	<no data>	-0.469	0.374	<no data>	<no data>
YDR284C	-0.41	<no data>	-0.41	<no data>	<no data>	<no data>
YDR285W	<no data>	-0.111	-0.111	<no data>	<no data>	<no data>
YDR287W	-0.399	3.952	1.777	<no data>	<no data>	<no data>
YDR288W	-0.23	0.634	0.202	-0.938	<no data>	<no data>
YDR289C	-0.586	1.503	0.459	0.112	0.248	0.246
YDR292C	-0.208	<no data>	-0.208	1.034	<no data>	<no data>
YDR294C	-0.239	<no data>	-0.239	<no data>	<no data>	<no data>
YDR295C	<no data>	<no data>	<no data>	0.187	<no data>	<no data>
YDR296W	0.194	<no data>	0.194	0.275	0.837	-0.051
YDR297W	-0.616	<no data>	-0.616	-0.156	0.672	-0.878
YDR298C	0.242	-0.857	-0.308	<no data>	<no data>	<no data>
YDR299W	0.082	-0.663	-0.29	0.069	<no data>	<no data>
YDR300C	-0.008	-0.484	-0.246	-0.106	<no data>	<no data>
YDR301W	0.334	<no data>	0.334	<no data>	<no data>	<no data>
YDR302W	0.148	-1.85	-0.851	<no data>	<no data>	0.857
YDR303C	0.152	<no data>	0.152	<no data>	<no data>	<no data>
YDR304C	0.533	-0.438	0.047	<no data>	<no data>	<no data>
YDR305C	0.402	<no data>	0.402	<no data>	<no data>	<no data>
YDR306C	0.599	0.305	0.452	0.14	<no data>	1.053
YDR307W	0.238	<no data>	0.238	<no data>	<no data>	<no data>
YDR309C	0.05	-0.399	-0.174	-0.305	0.101	0.545
YDR310C	-0.098	0.271	0.087	0.148	<no data>	<no data>
YDR311W	<no data>	<no data>	<no data>	-1.848	<no data>	<no data>
YDR312W	0.023	-0.022	0.001	0.099	<no data>	<no data>
YDR313C	0.229	-0.518	-0.144	-0.042	<no data>	<no data>
YDR314C	0.114	<no data>	0.114	<no data>	<no data>	<no data>
YDR315C	0.201	-0.315	-0.057	-0.199	0.802	<no data>
YDR316W	0.506	<no data>	0.506	0.205	<no data>	<no data>
YDR317W	-0.111	3.262	1.576	-1.126	<no data>	<no data>
YDR318W	0.294	0.054	0.174	<no data>	<no data>	<no data>
YDR319C	-0.197	0.316	0.06	<no data>	<no data>	<no data>
YDR320C	0.055	0.227	0.141	-0.166	<no data>	<no data>
YDR321W	0.148	0.039	0.094	0.137	0.155	<no data>
YDR322W	0.12	0.178	0.149	0.019	<no data>	<no data>
YDR323C	0.345	<no data>	0.345	0.123	<no data>	<no data>
YDR324C	-0.657	<no data>	-0.657	0.479	<no data>	<no data>
YDR325W	-0.278	<no data>	-0.278	0.746	<no data>	<no data>
YDR328C	-0.353	<no data>	-0.353	0.618	<no data>	<no data>
YDR329C	-0.327	<no data>	-0.327	0.101	-0.13	<no data>
YDR330W	-0.235	<no data>	-0.235	0.466	<no data>	<no data>
YDR331W	-0.355	<no data>	-0.355	<no data>	<no data>	<no data>
YDR332W	-0.128	<no data>	-0.128	0.866	<no data>	<no data>
YDR333C	<no data>	<no data>	<no data>	0.782	<no data>	<no data>
YDR334W	-0.239	<no data>	-0.239	0.253	1.085	<no data>
YDR335W	0.111	<no data>	0.111	0.59	<no data>	<no data>
YDR336W	0.813	-0.93	-0.058	1.267	-1.053	1.13
YDR337W	-0.193	0.994	0.401	0.086	0.302	<no data>
YDR338C	-0.128	<no data>	-0.128	0.292	<no data>	<no data>
YDR339C	-0.321	<no data>	-0.321	0.816	0.981	<no data>
YDR341C	-0.845	0.391	-0.227	-0.079	0.023	<no data>
YDR342C	-0.495	0.365	-0.065	-0.716	-2.133	<no data>
YDR343C	-0.929	0.248	-0.34	-0.598	-0.678	<no data>
YDR344C	-0.486	<no data>	-0.486	<no data>	<no data>	<no data>
YDR345C	-1.165	<no data>	-1.165	-0.765	-0.14	<no data>
YDR346C	-0.12	<no data>	-0.12	<no data>	<no data>	<no data>
YDR348C	<no data>	<no data>	<no data>	-1.107	<no data>	<no data>
YDR350C	0.106	-0.257	-0.075	0.208	<no data>	<no data>
YDR352W	-0.098	-0.709	-0.403	-0.398	0.598	<no data>
YDR353W	<no data>	-0.739	-0.739	-0.438	0.214	<no data>
YDR354W	0.094	0.321	0.208	0.162	<no data>	<no data>
YDR356W	-0.289	0.616	0.164	-0.257	0.413	<no data>
YDR358W	-0.013	<no data>	-0.013	-0.136	<no data>	<no data>
YDR359C	-0.026	0.331	0.152	-0.069	0.558	-0.501
YDR360W	0.478	<no data>	0.478	<no data>	<no data>	<no data>
YDR361C	-0.125	1.091	0.483	<no data>	<no data>	<no data>
YDR362C	-0.499	<no data>	-0.499	-0.182	<no data>	<no data>
YDR363W	-0.361	<no data>	-0.361	<no data>	<no data>	<no data>
YDR364C	-0.486	0.128	-0.179	0.366	<no data>	<no data>
YDR365C	-0.613	<no data>	-0.613	-1.332	<no data>	<no data>
YDR366C	-0.402	0.48	0.039	0.005	0.673	0.196
YDR367W	-0.553	0.475	-0.039	-0.31	-0.156	<no data>
YDR368W	0.176	-0.131	0.023	-0.169	0.202	<no data>
YDR369C	0.126	0.389	0.257	<no data>	<no data>	<no data>
YDR370C	-0.125	0.837	0.356	<no data>	<no data>	<no data>
YDR371W	<no data>	<no data>	<no data>	-0.272	<no data>	<no data>
YDR372C	-0.335	<no data>	-0.335	<no data>	<no data>	<no data>
YDR373W	-0.711	<no data>	-0.711	<no data>	<no data>	<no data>
YDR374C	0.65	<no data>	0.65	<no data>	<no data>	1.081
YDR375C	-1.8	<no data>	-1.8	0.429	<no data>	<no data>
YDR376W	0.121	-0.427	-0.153	-0.136	0.011	<no data>
YDR378C	<no data>	<no data>	<no data>	<no data>	0.195	<no data>
YDR379W	<no data>	<no data>	<no data>	0.378	<no data>	<no data>
YDR380W	0.428	3.604	2.016	0.2	<no data>	<no data>
YDR382W	-0.468	-0.373	-0.42	-0.917	-1.247	<no data>
YDR383C	0.132	<no data>	0.132	0.229	-1.285	0.601
YDR384C	-0.184	<no data>	-0.184	0.592	<no data>	<no data>
YDR385W	-0.569	-0.038	-0.303	-1.392	-1.401	-2.481
YDR386W	0.492	0.984	0.738	<no data>	0.074	<no data>
YDR387C	-0.518	<no data>	-0.518	<no data>	<no data>	<no data>
YDR388W	-0.591	<no data>	-0.591	<no data>	<no data>	<no data>
YDR389W	-0.875	<no data>	-0.875	<no data>	<no data>	<no data>
YDR390C	-0.227	<no data>	-0.227	-0.262	<no data>	<no data>
YDR392W	-0.206	<no data>	-0.206	-0.024	<no data>	<no data>
YDR393W	1.01	<no data>	1.01	<no data>	<no data>	<no data>
YDR394W	-0.076	<no data>	-0.076	<no data>	<no data>	<no data>
YDR398W	-0.729	0.258	-0.235	-0.267	1.11	<no data>
YDR399W	<no data>	-1.169	-1.169	<no data>	<no data>	<no data>
YDR400W	0.34	-0.779	-0.22	-0.284	<no data>	<no data>
YDR401W	<no data>	<no data>	<no data>	-0.312	0.281	<no data>
YDR402C	0.461	<no data>	0.461	<no data>	<no data>	<no data>
YDR403W	0.274	0.673	0.474	<no data>	<no data>	<no data>
YDR404C	0.211	<no data>	0.211	0.234	-0.115	<no data>
YDR405W	-0.286	-0.069	-0.178	-1.39	0.26	<no data>
YDR406W	0.498	-0.617	-0.059	0.09	<no data>	<no data>
YDR407C	0.172	-0.253	-0.04	<no data>	<no data>	<no data>
YDR408C	0.015	3.047	1.531	<no data>	-0.761	<no data>
YDR409W	0.944	<no data>	0.944	<no data>	<no data>	<no data>
YDR410C	-0.009	<no data>	-0.009	<no data>	<no data>	<no data>
YDR411C	0.087	3.696	1.892	-0.832	<no data>	<no data>
YDR412W	0.047	<no data>	0.047	-0.314	<no data>	<no data>
YDR413C	-0.036	<no data>	-0.036	-0.228	-0.587	<no data>
YDR414C	0.234	<no data>	0.234	<no data>	<no data>	<no data>
YDR415C	-0.119	0.995	0.438	-0.191	-0.077	<no data>
YDR416W	0.452	-1.051	-0.299	0.026	<no data>	<no data>
YDR417C	-0.597	-0.627	-0.612	-3.064	-2.073	-3.233
YDR418W	-0.434	-0.341	-0.387	-2.482	-1.093	-3.394
YDR419W	<no data>	<no data>	<no data>	0.025	-0.293	<no data>
YDR420W	1.352	-1.84	-0.244	0.813	-1.574	1.218
YDR421W	-0.393	0.257	-0.068	-0.092	0.009	<no data>
YDR422C	0.173	-0.442	-0.134	0.203	<no data>	<no data>
YDR423C	-0.489	0.166	-0.161	-0.508	-0.503	<no data>
YDR424C	0.216	<no data>	0.216	-0.02	<no data>	<no data>
YDR426C	-0.283	<no data>	-0.283	0.488	-0.264	<no data>
YDR427W	-0.455	0.38	-0.038	-1.574	-2.442	<no data>
YDR428C	-0.471	0.915	0.222	0.298	-0.053	<no data>
YDR429C	-0.728	-0.153	-0.44	-0.123	-0.179	<no data>
YDR430C	-0.028	<no data>	-0.028	-0.098	-1.107	<no data>
YDR431W	1.114	<no data>	1.114	0.944	-1.308	1.429
YDR432W	-0.449	0.256	-0.096	0.22	-0.13	<no data>
YDR434W	-0.014	0.67	0.328	<no data>	1.071	<no data>
YDR435C	-0.047	0.986	0.47	<no data>	<no data>	<no data>
YDR436W	-0.561	0.501	-0.03	-0.446	1.052	<no data>
YDR438W	-0.252	0.613	0.18	0.106	<no data>	<no data>
YDR440W	-0.288	<no data>	-0.288	-0.24	<no data>	<no data>
YDR443C	0.85	-0.29	0.28	-0.011	0.218	<no data>
YDR444W	0.197	0.685	0.441	0.125	0.515	-0.248
YDR445C	<no data>	-0.186	-0.186	0.103	-0.343	<no data>
YDR446W	0.313	-0.058	0.128	-0.723	0.376	0.28
YDR447C	<no data>	-1.118	-1.118	-0.573	-0.452	<no data>
YDR448W	0.069	-0.543	-0.237	-0.076	0.529	-0.251
YDR449C	<no data>	<no data>	<no data>	-0.533	<no data>	<no data>
YDR450W	-0.758	-0.113	-0.435	-0.769	-0.487	<no data>
YDR451C	-0.501	1.484	0.492	-0.46	-0.119	<no data>
YDR452W	0.153	<no data>	0.153	-0.364	<no data>	<no data>
YDR453C	-0.16	<no data>	-0.16	0.035	-0.378	<no data>
YDR454C	0.247	-0.127	0.06	0.231	-0.278	<no data>
YDR456W	-0.151	-0.328	-0.239	0.22	<no data>	<no data>
YDR458C	0.114	<no data>	0.114	0.072	<no data>	<no data>
YDR459C	0.13	0.799	0.465	<no data>	<no data>	<no data>
YDR460W	-0.593	<no data>	-0.593	-0.155	0.23	<no data>
YDR461W	<no data>	<no data>	<no data>	-0.174	<no data>	<no data>
YDR462W	0.268	-0.08	0.094	0.262	<no data>	<no data>
YDR463W	-0.194	<no data>	-0.194	-0.005	<no data>	<no data>
YDR464W	0.045	<no data>	0.045	0.467	-0.184	<no data>
YDR465C	-0.787	-0.035	-0.411	<no data>	<no data>	<no data>
YDR466W	0.225	-0.083	0.071	0.51	0.302	0.899
YDR467C	<no data>	<no data>	<invalid>	0.579	-1.631	1.329
YDR468C	-0.462	<no data>	-0.462	0.662	<no data>	<no data>
YDR469W	<no data>	<no data>	<no data>	-1.982	<no data>	<no data>
YDR470C	-0.339	1.106	0.384	0.284	0.31	<no data>
YDR471W	-0.711	-0.041	-0.376	-1.044	-0.973	<no data>
YDR472W	-0.068	0.314	0.123	0.225	0.105	-0.138
YDR473C	-2.923	-0.105	-1.514	<no data>	<no data>	<no data>
YDR475C	-0.581	0.281	-0.15	<no data>	2.434	<no data>
YDR476C	-0.211	<no data>	-0.211	<no data>	<no data>	<no data>
YDR477W	-1.008	<no data>	-1.008	-0.228	0.26	<no data>
YDR478W	-0.146	<no data>	-0.146	<no data>	-1.268	<no data>
YDR480W	0.266	1.438	0.852	0.815	-0.205	<no data>
YDR481C	-0.716	0.735	0.01	-0.382	0.003	-0.078
YDR482C	-0.044	0.175	0.066	-0.248	0.201	<no data>
YDR484W	-1.078	<no data>	-1.078	<no data>	<no data>	<no data>
YDR485C	<no data>	<no data>	<no data>	0.466	-0.481	<no data>
YDR486C	0.155	<no data>	0.155	<no data>	<no data>	<no data>
YDR488C	-0.5	<no data>	-0.5	0.273	<no data>	<no data>
YDR490C	-0.092	0.076	-0.008	-0.038	0.076	<no data>
YDR491C	1.098	<no data>	1.098	<no data>	<no data>	<no data>
YDR492W	0.108	-0.594	-0.243	-0.294	0.232	<no data>
YDR493W	<no data>	6.971	6.971	<no data>	<no data>	<no data>
YDR494W	0.306	-0.755	-0.224	0.078	0.224	<no data>
YDR495C	<no data>	<no data>	<no data>	0.194	-0.481	0.954
YDR496C	0.072	-1.177	-0.553	-0.126	0.214	<no data>
YDR497C	<no data>	-0.575	-0.575	<no data>	<no data>	<no data>
YDR498C	0.246	-0.081	0.082	0.443	0.211	0.365
YDR499W	0.281	<no data>	0.281	<no data>	<no data>	<no data>
YDR500C	-0.031	-0.534	-0.282	0.087	<no data>	<no data>
YDR501W	0.286	<no data>	0.286	-0.448	0.302	<no data>
YDR502C	0.123	0.302	0.213	-0.161	-0.163	<no data>
YDR503C	0.09	<no data>	0.09	<no data>	-0.684	<no data>
YDR504C	1.174	-0.714	0.23	-0.202	-0.406	0.594
YDR505C	0.169	-0.145	0.012	-0.147	0.135	<no data>
YDR506C	0.453	<no data>	0.453	0.03	1.056	<no data>
YDR508C	-0.794	0.818	0.012	-0.428	0.44	-1.046
YDR509W	1.294	-1.849	-0.277	0.328	-1.067	1.034
YDR510W	0.192	<no data>	0.192	0.274	<no data>	<no data>
YDR512C	0.176	<no data>	0.176	0.504	<no data>	<no data>
YDR513W	<no data>	-0.735	-0.735	-0.326	-1.284	<no data>
YDR514C	-0.728	1.003	0.138	0.571	<no data>	<no data>
YDR515W	-0.017	0.642	0.313	-0.18	<no data>	<no data>
YDR516C	0.059	0.44	0.249	0.388	0.536	<no data>
YDR517W	-0.05	-0.286	-0.168	0.001	-0.234	0.203
YDR518W	-0.239	0.584	0.172	2.013	<no data>	<no data>
YDR519W	0.056	0.468	0.262	-0.42	-0.158	<no data>
YDR520C	0.499	-0.285	0.107	0.237	-0.045	0.44
YDR522C	0	<no data>	0	<no data>	<no data>	<no data>
YDR524C	0.084	1.024	0.554	0.195	-0.12	<no data>
YDR525W	0.083	<no data>	0.083	0.025	<no data>	<no data>
YDR526C	0.813	<no data>	0.813	<no data>	<no data>	1.218
YDR527W	-0.385	0.116	-0.134	0.005	-0.033	0.933
YDR528W	0.072	2.225	1.149	0.291	<no data>	<no data>
YDR529C	<no data>	<no data>	<no data>	-0.058	<no data>	<no data>
YDR530C	-0.664	1.193	0.265	1.493	2.092	<no data>
YDR531W	-1.211	1.697	0.243	0.107	0.766	-0.38
YDR532C	-0.353	<no data>	-0.353	0.563	<no data>	<no data>
YDR533C	-1.039	-0.033	-0.536	0.236	-0.216	<no data>
YDR534C	-0.505	<no data>	-0.505	0.303	<no data>	<no data>
YDR535C	<no data>	<no data>	<no data>	0.095	-0.37	<no data>
YDR536W	-0.824	<no data>	-0.824	1.038	<no data>	<no data>
YDR538W	0.326	<no data>	0.326	<no data>	<no data>	<no data>
YDR539W	<no data>	-0.876	-0.876	<no data>	<no data>	<no data>
YDR540C	1.154	-1.487	-0.166	<no data>	<no data>	0.619
YDR541C	<no data>	-0.315	-0.315	<no data>	<no data>	<no data>
YDR542W	0.235	<no data>	0.235	-0.047	<no data>	<no data>
YDR543C	<no data>	-1.135	-1.135	<no data>	<no data>	<no data>
YEL001C	0.11	-0.708	-0.299	0.05	<no data>	<no data>
YEL002C	0.016	-1.162	-0.573	-0.069	<no data>	<no data>
YEL003W	0.398	<no data>	0.398	-0.694	<no data>	<no data>
YEL004W	-0.108	0.135	0.014	-0.672	0.576	-0.088
YEL005C	0.358	<no data>	0.358	-0.288	0.393	<no data>
YEL006W	0.158	-0.479	-0.16	0.123	-0.002	<no data>
YEL007W	0.196	-1.791	-0.797	0.298	-0.618	<no data>
YEL008W	0.097	<no data>	0.097	<no data>	<no data>	<no data>
YEL009C	-0.469	-0.696	-0.582	-1.029	-0.016	<no data>
YEL010W	0.526	<no data>	0.526	0.08	<no data>	<no data>
YEL011W	0.635	-0.794	-0.079	0.093	0.095	0.631
YEL012W	0.314	<no data>	0.314	<no data>	<no data>	<no data>
YEL013W	0.035	-0.133	-0.049	-0.142	0.847	<no data>
YEL014C	1.09	-1.079	0.005	<no data>	<no data>	0.759
YEL015W	-0.02	-0.428	-0.224	-0.183	0.572	-0.163
YEL016C	0.359	<no data>	0.359	<no data>	<no data>	<no data>
YEL017C-A	0.079	<no data>	0.079	-0.03	0.258	<no data>
YEL017W	-0.282	-0.025	-0.154	0.41	-0.212	<no data>
YEL018W	-0.009	0.355	0.173	-0.065	<no data>	<no data>
YEL019C	0.247	0.409	0.328	0.487	-0.806	1.291
YEL020C	-0.062	0.147	0.043	0.046	0.692	-0.195
YEL021W	-0.404	1.066	0.331	-0.851	<no data>	<no data>
YEL022W	0.449	<no data>	0.449	0.032	<no data>	<no data>
YEL023C	-0.166	0.08	-0.043	0.293	-0.451	<no data>
YEL024W	-0.227	<no data>	-0.227	0.141	<no data>	<no data>
YEL025C	0.133	<no data>	0.133	0.393	<no data>	0.42
YEL026W	-0.483	0.06	-0.211	-0.483	-0.436	<no data>
YEL027W	-0.183	<no data>	-0.183	-0.133	<no data>	<no data>
YEL028W	0.255	0.677	0.466	0.293	0.403	<no data>
YEL029C	-0.067	5.845	2.889	<no data>	<no data>	<no data>
YEL030W	-0.094	0.159	0.032	0.087	0.437	-0.67
YEL032W	0.915	-0.517	0.199	0.569	-0.902	0.9
YEL033W	0.311	-0.238	0.037	-0.264	-0.589	0.086
YEL034W	0.014	1.755	0.885	0.293	<no data>	<no data>
YEL035C	-0.519	1.367	0.424	-0.16	<no data>	<no data>
YEL036C	-0.161	0.077	-0.042	0.569	-1.338	<no data>
YEL037C	-0.322	0.776	0.227	-0.161	0.398	-0.493
YEL038W	-0.035	<no data>	-0.035	<no data>	2.797	<no data>
YEL040W	0.319	-0.837	-0.259	-0.25	<no data>	<no data>
YEL042W	-0.049	-1.071	-0.56	<no data>	<no data>	<no data>
YEL043W	<no data>	-0.98	-0.98	-0.035	-0.233	<no data>
YEL045C	<no data>	-0.853	-0.853	1.349	<no data>	0.114
YEL046C	-0.033	-1.63	-0.832	<no data>	<no data>	<no data>
YEL047C	<no data>	-0.784	-0.784	0.006	<no data>	<no data>
YEL048C	0.179	<no data>	0.179	<no data>	<no data>	<no data>
YEL049W	0.285	-0.181	0.052	-0.119	-0.404	<no data>
YEL050C	0.187	-0.602	-0.207	-0.014	<no data>	<no data>
YEL051W	0.144	-0.69	-0.273	-0.446	-0.104	<no data>
YEL052W	0.156	-1.121	-0.482	-0.037	<no data>	<no data>
YEL053C	0.149	-0.284	-0.067	-0.229	-0.597	<no data>
YEL054C	-0.313	-0.713	-0.513	-2.354	-1.536	<no data>
YEL055C	0.794	-0.647	0.074	0.615	-0.958	1.037
YEL056W	0.185	0.286	0.235	-0.417	<no data>	<no data>
YEL057C	0.639	-0.831	-0.096	<no data>	<no data>	<no data>
YEL058W	0.307	<no data>	0.307	-0.151	<no data>	<no data>
YEL059C-A	0.134	0.56	0.347	<no data>	<no data>	<no data>
YEL059W	0.671	<no data>	0.671	0.636	<no data>	<no data>
YEL060C	-0.644	-0.03	-0.337	-0.052	-0.231	<no data>
YEL061C	0.515	<no data>	0.515	<no data>	<no data>	<no data>
YEL062W	0.232	<no data>	0.232	<no data>	<no data>	<no data>
YEL063C	-0.048	-0.056	-0.052	-0.364	0.616	<no data>
YEL064C	0.073	0.435	0.254	0.542	<no data>	<no data>
YEL065W	0.091	0.573	0.332	-0.121	<no data>	<no data>
YEL066W	0.095	<no data>	0.095	<no data>	<no data>	<no data>
YEL067C	0.167	0.383	0.275	0.065	<no data>	<no data>
YEL069C	0.156	0.571	0.364	0.287	<no data>	<no data>
YEL070W	-0.209	<no data>	-0.209	-0.051	-0.434	<no data>
YEL071W	-0.281	<no data>	-0.281	0.291	1.869	<no data>
YEL072W	0.017	0.649	0.333	<no data>	<no data>	<no data>
YEL073C	1.105	<no data>	1.105	<no data>	<no data>	<no data>
YEL074W	-0.065	-0.002	-0.033	0.606	0.05	<no data>
YEL075C	0.19	0.077	0.133	0.347	1.351	<no data>
YEL075W-A	0.004	0.833	0.419	-0.085	0.099	-0.283
YEL076C	-0.052	1.083	0.515	0.015	-0.011	-0.287
YEL076C-A	-0.19	<no data>	-0.19	<no data>	<no data>	<no data>
YEL077C	-0.069	0.322	0.126	-0.058	-0.358	0.096
YER001W	-0.51	<no data>	-0.51	-0.147	0.111	<no data>
YER002W	-0.169	<no data>	-0.169	<no data>	<no data>	<no data>
YER003C	0.655	0.046	0.351	0.522	-0.712	0.601
YER004W	-0.441	<no data>	-0.441	<no data>	<no data>	<no data>
YER005W	-0.219	0.771	0.276	0.317	0.381	<no data>
YER006W	-0.768	-0.841	-0.804	0.568	<no data>	<no data>
YER007W	0.213	-0.408	-0.098	<no data>	<no data>	<no data>
YER008C	-0.046	<no data>	-0.046	<no data>	<no data>	<no data>
YER009W	0.41	-0.849	-0.219	<no data>	<no data>	<no data>
YER010C	-0.093	<no data>	-0.093	0.702	1.956	0.546
YER011W	0.267	-0.697	-0.215	0.21	0.945	<no data>
YER012W	0.235	-1.183	-0.474	0.373	<no data>	<no data>
YER013W	0.126	-0.621	-0.248	-0.215	-0.307	<no data>
YER014W	-0.345	-0.174	-0.259	-0.089	0.057	-0.258
YER015W	0.17	0.391	0.281	<no data>	<no data>	<no data>
YER016W	0.147	-0.614	-0.233	-0.127	0.228	<no data>
YER017C	-0.195	-0.503	-0.349	0.139	<no data>	<no data>
YER018C	-0.129	<no data>	-0.129	<no data>	<no data>	<no data>
YER019C-A	0.389	<no data>	0.389	<no data>	<no data>	<no data>
YER019W	0.272	-0.583	-0.155	0.022	-0.507	<no data>
YER020W	0.302	-0.551	-0.124	0.173	<no data>	<no data>
YER021W	0.133	-0.202	-0.034	-0.051	-0.199	0.118
YER022W	0.363	0.254	0.309	-0.277	<no data>	<no data>
YER023W	-0.009	<no data>	-0.009	<no data>	<no data>	<no data>
YER024W	-0.256	0.291	0.018	-0.352	0.812	<no data>
YER025W	-0.531	-0.407	-0.469	<no data>	-0.162	<no data>
YER026C	0.128	0.04	0.084	-0.182	<no data>	<no data>
YER027C	-0.083	-0.051	-0.067	-0.05	0.527	<no data>
YER028C	-0.071	0.754	0.342	-0.711	1.751	<no data>
YER029C	0.212	0.04	0.126	0.187	-0.455	<no data>
YER030W	0.027	<no data>	0.027	<no data>	<no data>	<no data>
YER031C	-0.116	<no data>	-0.116	0.319	0.093	<no data>
YER032W	0.169	<no data>	0.169	0.37	<no data>	<no data>
YER033C	-0.078	<no data>	-0.078	<no data>	<no data>	<no data>
YER034W	0.22	0.259	0.24	0.327	<no data>	<no data>
YER035W	-0.292	<no data>	-0.292	0.333	<no data>	<no data>
YER036C	-0.711	-0.65	-0.681	-0.222	<no data>	-0.893
YER037W	-0.204	<no data>	-0.204	<no data>	<no data>	<no data>
YER038C	-0.456	0.035	-0.21	0.056	<no data>	<no data>
YER039C	-0.097	<no data>	-0.097	<no data>	<no data>	<no data>
YER040W	-0.401	<no data>	-0.401	<no data>	<no data>	<no data>
YER041W	-0.074	<no data>	-0.074	0.2	<no data>	<no data>
YER042W	0.07	<no data>	0.07	-0.025	<no data>	<no data>
YER043C	-0.423	-0.176	-0.299	-0.398	-0.655	<no data>
YER044C	-0.301	<no data>	-0.301	0.155	<no data>	<no data>
YER044C-A	0.279	<no data>	0.279	0.075	0.046	<no data>
YER045C	0.511	<no data>	0.511	<no data>	-0.095	<no data>
YER046W	<no data>	<no data>	<no data>	-0.486	<no data>	<no data>
YER047C	-0.266	<no data>	-0.266	<no data>	<no data>	<no data>
YER048C	-0.565	<no data>	-0.565	<no data>	<no data>	<no data>
YER049W	0.053	0.376	0.215	0.473	0.145	-0.173
YER050C	-0.351	<no data>	-0.351	<no data>	<no data>	<no data>
YER051W	<no data>	<no data>	<no data>	0.169	2.308	<no data>
YER052C	-0.61	1.417	0.403	-0.385	1.011	-0.86
YER053C	0.345	-1.051	-0.353	<no data>	<no data>	<no data>
YER054C	0.419	-0.829	-0.205	<no data>	<no data>	<no data>
YER055C	0.404	-0.747	-0.172	-0.072	0.387	<no data>
YER056C	-0.006	-1.029	-0.518	0.05	0.236	<no data>
YER056C-A	0.07	-1.314	-0.622	-0.467	0.152	<no data>
YER057C	0.515	<no data>	0.515	<no data>	<no data>	<no data>
YER058W	0.077	<no data>	0.077	-0.137	<no data>	<no data>
YER059W	0.498	1.507	1.003	-0.014	-0.038	<no data>
YER060W	0.122	-0.026	0.048	0.225	<no data>	<no data>
YER060W-A	0.069	-0.375	-0.153	<no data>	0.335	<no data>
YER061C	0.295	0.026	0.161	<no data>	<no data>	<no data>
YER062C	-0.24	-0.297	-0.268	<no data>	-0.463	<no data>
YER063W	0.129	-0.154	-0.012	0.463	<no data>	<no data>
YER064C	0.248	-0.404	-0.078	<no data>	<no data>	<no data>
YER065C	-0.099	0.523	0.212	0.418	<no data>	<no data>
YER066C-A	0.044	<no data>	0.044	<no data>	<no data>	<no data>
YER066W	0.427	<no data>	0.427	-0.108	<no data>	<no data>
YER067W	0.151	<no data>	0.151	<no data>	<no data>	<no data>
YER068W	0.242	-0.179	0.031	0.056	0.82	0.085
YER069W	-0.151	-0.324	-0.237	-0.23	-0.019	<no data>
YER070W	-0.292	-0.549	-0.42	-0.117	-0.554	<no data>
YER072W	0.338	-0.578	-0.12	0.155	<no data>	<no data>
YER073W	-0.187	<no data>	-0.187	-0.275	<no data>	<no data>
YER074W	0.013	-0.66	-0.323	0.02	<no data>	<no data>
YER075C	-0.207	0.656	0.225	0.3	0.034	<no data>
YER076C	-0.169	0.593	0.212	0.036	<no data>	<no data>
YER077C	-0.221	0.645	0.212	-0.099	0.367	-0.156
YER078C	0.086	0.874	0.48	0.248	<no data>	<no data>
YER079W	0.011	-0.173	-0.081	-0.022	0.078	0.275
YER080W	0.33	-0.074	0.128	0.305	<no data>	<no data>
YER081W	-0.373	0.382	0.005	-0.358	0.067	<no data>
YER082C	0.056	<no data>	0.056	0.652	<no data>	<no data>
YER083C	-0.118	0.305	0.094	0.124	0.172	0.38
YER084W	-0.137	0.741	0.302	0.137	0.2	-0.181
YER085C	-0.359	<no data>	-0.359	0.918	0.041	<no data>
YER086W	-0.145	0.201	0.028	0.3	0.748	<no data>
YER087C-B	<no data>	<no data>	<no data>	<no data>	0.217	<no data>
YER087W	0.146	<no data>	0.146	-0.262	1.655	<no data>
YER088C	-0.337	<no data>	-0.337	-0.088	<no data>	<no data>
YER089C	0.016	-0.116	-0.05	-0.28	0.382	-1.11
YER090W	-0.756	3.394	1.319	0.335	0.621	<no data>
YER091C	0.296	0.649	0.472	-0.637	-0.97	<no data>
YER093C	0.046	<no data>	0.046	0.147	0.7	<no data>
YER093C-A	<no data>	-0.006	-0.006	-0.221	<no data>	<no data>
YER094C	-0.235	<no data>	-0.235	0.056	<no data>	<no data>
YER095W	-0.86	3.194	1.167	0.057	0.791	<no data>
YER096W	0.298	-0.823	-0.262	<no data>	<no data>	<no data>
YER098W	0.411	<no data>	0.411	<no data>	<no data>	<no data>
YER099C	<no data>	-1.107	-1.107	-0.025	0.005	-0.142
YER100W	1.222	-1.068	0.077	0.334	0.398	0.475
YER101C	<no data>	-0.312	-0.312	-0.447	0.085	<no data>
YER102W	-0.677	-1.421	-1.049	-2.26	-0.839	-4.099
YER103W	<no data>	-0.289	-0.289	-0.288	0.782	-0.018
YER104W	0.659	<no data>	0.659	0.596	-0.393	<no data>
YER105C	0.165	-0.726	-0.28	<no data>	-1.136	<no data>
YER106W	0.41	-0.744	-0.167	<no data>	<no data>	0.924
YER107C	-0.002	<no data>	-0.002	<no data>	<no data>	<no data>
YER109C	0.449	<no data>	0.449	<no data>	<no data>	<no data>
YER110C	0.102	-0.56	-0.229	-0.291	0.08	<no data>
YER111C	0.223	-0.467	-0.122	0.468	<no data>	<no data>
YER112W	0.495	-0.25	0.123	0.204	0.493	<no data>
YER113C	-0.2	0.063	-0.068	<no data>	<no data>	<no data>
YER114C	-0.041	-0.085	-0.063	-0.026	0.316	<no data>
YER115C	-0.171	0.225	0.027	-0.275	-0.224	<no data>
YER116C	-0.016	<no data>	-0.016	<no data>	<no data>	<no data>
YER117W	-0.302	0.039	-0.131	-2.207	-2.332	<no data>
YER118C	0.022	-0.354	-0.166	0.232	<no data>	-0.084
YER119C	-0.264	-0.078	-0.171	-0.352	0.466	-0.372
YER119C-A	0.305	<no data>	0.305	0.173	<no data>	1.33
YER120W	-0.301	0.485	0.092	-0.442	0.399	<no data>
YER121W	0.525	<no data>	0.525	<no data>	<no data>	<no data>
YER122C	<no data>	<no data>	<no data>	0.363	<no data>	<no data>
YER123W	0.71	-0.176	0.267	0.271	0.031	0.734
YER124C	0.15	<no data>	0.15	<no data>	<no data>	<no data>
YER125W	-0.193	-0.677	-0.435	0.228	<no data>	<no data>
YER126C	-0.38	-0.912	-0.646	-0.387	<no data>	<no data>
YER127W	-0.256	<no data>	-0.256	1.009	<no data>	<no data>
YER128W	-0.023	<no data>	-0.023	<no data>	<no data>	<no data>
YER129W	0.119	-0.302	-0.091	-0.154	<no data>	<no data>
YER130C	-0.527	0.298	-0.114	<no data>	<no data>	<no data>
YER131W	-0.711	-0.933	-0.822	-1.74	-1.168	<no data>
YER132C	0.18	-0.205	-0.012	-0.141	-0.591	<no data>
YER133W	1.116	-0.408	0.354	0.586	-0.708	1.082
YER134C	<no data>	<no data>	<no data>	1.027	<no data>	<no data>
YER135C	-0.433	<no data>	-0.433	<no data>	-0.949	<no data>
YER137C	0.604	<no data>	0.604	0.52	-1.787	1.256
YER138C	0.02	<no data>	0.02	<no data>	<no data>	<no data>
YER140W	-0.242	<no data>	-0.242	-0.072	<no data>	<no data>
YER141W	-0.276	<no data>	-0.276	-0.272	<no data>	<no data>
YER143W	0.423	-0.696	-0.136	0.039	0.358	-0.091
YER144C	<no data>	-0.463	-0.463	-0.052	0.33	<no data>
YER145C	-0.143	0.048	-0.047	-0.337	0.616	-0.818
YER147C	<no data>	-1.482	-1.482	0.134	0.602	<no data>
YER148W	<no data>	-0.745	-0.745	<no data>	<no data>	<no data>
YER149C	0.44	-0.764	-0.162	-0.39	0.925	<no data>
YER150W	<no data>	<no data>	<no data>	-0.303	<no data>	<no data>
YER151C	0.504	<no data>	0.504	-1.238	<no data>	<no data>
YER152C	0.192	-0.612	-0.21	-0.734	-0.991	<no data>
YER153C	0.077	<no data>	0.077	0.016	0.438	<no data>
YER154W	0.143	<no data>	0.143	<no data>	<no data>	<no data>
YER155C	-0.21	<no data>	-0.21	<no data>	<no data>	<no data>
YER156C	-0.843	-0.949	-0.896	<no data>	<no data>	<no data>
YER157W	0.377	-0.484	-0.053	0.327	-0.266	<no data>
YER158C	0.189	<no data>	0.189	<no data>	<no data>	<no data>
YER159C	0.094	<no data>	0.094	<no data>	<no data>	<no data>
YER160C	-0.086	-0.316	-0.201	-0.14	-0.284	<no data>
YER161C	0.452	-0.553	-0.051	0.136	0.081	-0.213
YER162C	-0.042	<no data>	-0.042	-0.441	0.055	<no data>
YER163C	0.344	-0.023	0.161	-0.058	0.434	<no data>
YER164W	-0.107	-0.36	-0.233	-0.085	<no data>	<no data>
YER165W	-0.147	-0.986	-0.567	-0.529	-0.575	<no data>
YER167W	0.839	-0.775	0.032	0.634	-0.637	0.537
YER169W	0.073	-1.07	-0.498	<no data>	<no data>	<no data>
YER170W	-0.168	0.58	0.206	-0.059	-0.346	<no data>
YER171W	-0.24	-0.45	-0.345	0.35	<no data>	<no data>
YER172C	<no data>	0.804	0.804	-0.913	<no data>	<no data>
YER173W	0.085	<no data>	0.085	0.223	<no data>	<no data>
YER174C	-0.891	-0.378	-0.634	<no data>	<no data>	<no data>
YER175C	0.126	<no data>	0.126	0.901	<no data>	<no data>
YER176W	0.103	<no data>	0.103	0.338	-0.587	<no data>
YER177W	0.02	-0.104	-0.042	0.042	-0.249	-0.988
YER178W	-0.571	1.29	0.36	-0.153	<no data>	<no data>
YER179W	0.252	0.872	0.562	0.551	<no data>	<no data>
YER180C	-1.01	<no data>	-1.01	-0.08	<no data>	<no data>
YER181C	-0.331	<no data>	-0.331	<no data>	<no data>	<no data>
YER182W	-0.18	0.277	0.048	-0.118	-0.119	-0.027
YER183C	-0.143	0.278	0.068	<no data>	1.445	<no data>
YER185W	-0.243	0.985	0.371	0.9	<no data>	<no data>
YER186C	-1.078	<no data>	-1.078	-1.073	<no data>	<no data>
YER188W	-0.417	<no data>	-0.417	0.564	-0.595	<no data>
YER189W	0.241	<no data>	0.241	0.513	1.529	<no data>
YER190W	1.032	<no data>	1.032	<no data>	<no data>	<no data>
YFL-TYA	-0.31	0.885	0.288	0.016	<no data>	<no data>
YFL-TYB	0.313	-0.301	0.006	0.38	0.242	0.315
YFL001W	0.011	<no data>	0.011	<no data>	0.466	<no data>
YFL002C	0.399	-0.599	-0.1	-0.326	0.046	<no data>
YFL003C	0.579	<no data>	0.579	0.222	<no data>	<no data>
YFL004W	0.483	-0.314	0.085	-0.202	0.32	<no data>
YFL005W	-0.122	-1.298	-0.71	-0.212	<no data>	<no data>
YFL007W	0.389	-0.453	-0.032	<no data>	<no data>	<no data>
YFL008W	<no data>	-0.796	-0.796	-0.433	-0.31	-0.365
YFL009W	-0.219	0.181	-0.019	0.152	0.244	<no data>
YFL010C	0.117	0.362	0.24	-0.474	-0.391	<no data>
YFL010W-A	0.133	<no data>	0.133	0.138	-0.588	<no data>
YFL011W	-0.474	0.482	0.004	-0.271	0.107	-0.422
YFL012W-A	<no data>	-0.683	-0.683	0.566	<no data>	1.277
YFL013C	-0.239	0.039	-0.1	-0.454	0.306	<no data>
YFL014W	-1.27	<no data>	-1.27	<no data>	<no data>	<no data>
YFL015C	0.549	-0.535	0.007	0.367	0.714	<no data>
YFL016C	-0.178	0.218	0.02	<no data>	<no data>	<no data>
YFL017C	0.317	<no data>	0.317	<no data>	<no data>	<no data>
YFL017W-A	-0.189	-0.192	-0.19	0.486	-0.444	<no data>
YFL018C	-0.204	<no data>	-0.204	<no data>	<no data>	<no data>
YFL019C	-0.1	0.001	-0.049	-0.415	0.163	<no data>
YFL020C	0.365	-0.018	0.174	0.073	0.473	<no data>
YFL021W	0.059	-0.162	-0.051	0.016	-0.157	-0.343
YFL022C	-0.353	0.049	-0.152	0.151	0.18	<no data>
YFL023W	-0.346	0.957	0.306	-0.226	-0.535	<no data>
YFL024C	<no data>	3.423	3.423	<no data>	<no data>	<no data>
YFL025C	-0.215	-0.123	-0.169	<no data>	<no data>	<no data>
YFL026W	0.218	<no data>	0.218	<no data>	<no data>	<no data>
YFL028C	0.197	-0.015	0.091	0.451	<no data>	<no data>
YFL029C	-0.465	-0.126	-0.295	-0.136	-0.403	1.076
YFL030W	-0.219	0.546	0.164	<no data>	-0.208	<no data>
YFL031W	-0.97	0.48	-0.245	-1.114	-1.126	<no data>
YFL032W	-0.084	-0.011	-0.047	0.622	<no data>	<no data>
YFL034C-B	0.125	<no data>	0.125	-0.493	-0.28	<no data>
YFL034W	-0.032	<no data>	-0.032	<no data>	<no data>	<no data>
YFL036W	-0.034	<no data>	-0.034	<no data>	<no data>	<no data>
YFL037W	-0.201	0.393	0.096	-0.043	-0.041	<no data>
YFL038C	-0.15	<no data>	-0.15	0.528	0.922	<no data>
YFL039C	0.826	-0.567	0.13	0.236	-0.562	0.783
YFL040W	-0.159	<no data>	-0.159	0.352	0.317	<no data>
YFL041W	<no data>	<no data>	<no data>	0.283	<no data>	<no data>
YFL042C	0.239	-0.278	-0.019	0.234	-0.417	<no data>
YFL044C	0.463	<no data>	0.463	0.5	<no data>	<no data>
YFL045C	0.388	-1.014	-0.313	-1.466	-0.576	<no data>
YFL046W	0.411	-0.668	-0.128	0.11	<no data>	<no data>
YFL047W	<no data>	0.247	0.247	-0.078	-0.101	0.699
YFL048C	0.288	-0.686	-0.199	<no data>	<no data>	<no data>
YFL050C	0.091	-0.497	-0.203	-0.182	0.244	<no data>
YFL051C	<no data>	-0.92	-0.92	0.029	-0.108	0.307
YFL052W	0.138	0.865	0.502	0.136	0.868	<no data>
YFL053W	0.325	0.43	0.378	-0.451	0.334	<no data>
YFL054C	-0.022	-0.034	-0.028	0.258	<no data>	<no data>
YFL055W	0.173	-0.129	0.022	0.031	0.483	<no data>
YFL056C	0.438	0.265	0.352	0.487	0.547	<no data>
YFL057C	0.357	<no data>	0.357	<no data>	<no data>	<no data>
YFL058W	0.184	0.079	0.132	0.127	0.065	<no data>
YFL059W	0.077	-0.164	-0.043	-0.105	0.374	-0.455
YFL060C	0.572	0.92	0.746	0.325	<no data>	<no data>
YFL061W	-0.002	0.916	0.457	<no data>	<no data>	<no data>
YFL062W	0.305	-0.477	-0.086	0.351	<no data>	<no data>
YFL063W	-0.106	-0.327	-0.216	<no data>	<no data>	<no data>
YFL064C	0.42	-0.019	0.201	0.257	1.353	0.051
YFL065C	0.213	0.362	0.288	-0.563	-0.118	<no data>
YFL066C	0.112	-0.395	-0.141	-0.2	-0.192	-0.123
YFL067W	0.067	<no data>	0.067	<no data>	-0.725	<no data>
YFL068W	-0.053	-0.213	-0.133	-0.134	-0.246	-0.364
YFR002W	1.061	-1.103	-0.021	0.43	-0.711	0.739
YFR004W	0.063	<no data>	0.063	0.199	0.712	<no data>
YFR005C	<no data>	-0.185	-0.185	<no data>	<no data>	<no data>
YFR006W	-0.116	-0.378	-0.247	0.203	0.39	<no data>
YFR008W	-0.362	0.16	-0.101	0.192	0.653	<no data>
YFR010W	-0.349	<no data>	-0.349	0.282	<no data>	<no data>
YFR011C	<no data>	<no data>	<no data>	0.131	<no data>	<no data>
YFR012W	0.229	-0.096	0.067	<no data>	<no data>	<no data>
YFR013W	<no data>	<no data>	<no data>	-0.114	-0.03	<no data>
YFR014C	0.841	<no data>	0.841	0.029	<no data>	<no data>
YFR016C	0.208	0.282	0.245	-0.171	0.31	-0.387
YFR017C	-0.225	<no data>	-0.225	<no data>	<no data>	<no data>
YFR018C	-0.803	1.14	0.169	0.153	1.03	<no data>
YFR019W	-0.735	<no data>	-0.735	-0.019	-0.039	<no data>
YFR020W	-0.758	<no data>	-0.758	<no data>	<no data>	<no data>
YFR021W	-0.805	<no data>	-0.805	0.272	0.346	<no data>
YFR022W	0.274	-0.607	-0.166	-0.103	<no data>	<no data>
YFR023W	<no data>	-1.049	-1.049	0.172	<no data>	<no data>
YFR024C-A	0.5	-0.584	-0.042	-0.058	0.578	1.321
YFR025C	0.348	<no data>	0.348	<no data>	<no data>	<no data>
YFR027W	0.054	-0.578	-0.262	0.137	<no data>	<no data>
YFR028C	<no data>	-0.637	-0.637	0.056	0.183	<no data>
YFR029W	0.425	-0.039	0.193	-0.187	0.795	<no data>
YFR030W	0.58	1.231	0.905	0.379	0.831	<no data>
YFR031C	-0.061	-1.071	-0.566	-1.011	-0.952	<no data>
YFR031C-A	-0.064	-0.952	-0.508	-2.709	-1.271	-3.349
YFR032C	0.305	-0.294	0.006	-0.316	0.33	<no data>
YFR033C	0.165	-0.697	-0.266	0.145	-0.492	<no data>
YFR034C	0.141	0.598	0.37	-0.476	0.587	<no data>
YFR035C	0.944	-0.633	0.155	0.573	-0.857	1.039
YFR036W	0.646	-0.42	0.113	0.052	0.147	<no data>
YFR037C	-0.183	-0.056	-0.119	<no data>	<no data>	<no data>
YFR038W	0.789	-0.442	0.174	-0.003	-0.196	0.752
YFR039C	0.255	-0.261	-0.003	<no data>	<no data>	<no data>
YFR040W	-0.219	<no data>	-0.219	<no data>	<no data>	<no data>
YFR041C	0.227	1.105	0.666	0.091	<no data>	<no data>
YFR042W	0.353	-0.568	-0.107	0.159	<no data>	-0.033
YFR043C	-0.033	<no data>	-0.033	0.154	<no data>	<no data>
YFR044C	-0.167	0.208	0.02	-0.021	<no data>	<no data>
YFR045W	<no data>	<no data>	<no data>	-0.128	<no data>	<no data>
YFR046C	-0.163	0.232	0.035	0.305	<no data>	<no data>
YFR047C	-0.187	<no data>	-0.187	0.21	<no data>	<no data>
YFR048W	-0.031	0.032	0	0.211	<no data>	<no data>
YFR050C	-0.405	-0.063	-0.234	0.718	1.779	<no data>
YFR051C	-0.234	<no data>	-0.234	0.473	0.056	<no data>
YFR052W	-0.131	<no data>	-0.131	0.115	<no data>	<no data>
YFR053C	-0.28	0.349	0.035	-0.214	-0.014	-0.597
YFR054C	-0.191	<no data>	-0.191	0.268	<no data>	<no data>
YFR055W	-0.432	1.126	0.347	-0.065	0.774	<no data>
YFR056C	-1.848	<no data>	-1.848	<no data>	<no data>	<no data>
YFR057W	<no data>	<no data>	<no data>	<no data>	-0.433	<no data>
YGL001C	-0.34	-0.496	-0.418	-0.025	1.145	<no data>
YGL002W	<no data>	<no data>	<no data>	-0.693	<no data>	<no data>
YGL003C	-0.383	<no data>	-0.383	1.529	<no data>	<no data>
YGL004C	-0.204	0.524	0.16	0.307	0.206	-0.273
YGL005C	-0.214	-0.022	-0.118	<no data>	<no data>	<no data>
YGL006W	<no data>	1.693	1.693	<no data>	0.54	<no data>
YGL007W	0.481	<no data>	0.481	<no data>	<no data>	<no data>
YGL008C	-0.426	-0.079	-0.253	-1.067	-1.288	-2.288
YGL009C	0.001	0.276	0.139	-0.574	0.139	<no data>
YGL010W	-1.472	<no data>	-1.472	0.431	-0.306	<no data>
YGL011C	0.177	-0.651	-0.237	-0.331	<no data>	<no data>
YGL013C	0.377	<no data>	0.377	<no data>	<no data>	<no data>
YGL014W	<no data>	-1.254	-1.254	0.055	0.385	-0.027
YGL015C	1.64	<no data>	1.64	<no data>	<no data>	<no data>
YGL016W	<no data>	-0.819	-0.819	<no data>	<no data>	<no data>
YGL017W	0.179	-0.856	-0.338	<no data>	<no data>	<no data>
YGL019W	0.085	-0.747	-0.331	-0.079	<no data>	<no data>
YGL020C	-0.139	<no data>	-0.139	<no data>	0.141	<no data>
YGL021W	0.277	<no data>	0.277	0.084	<no data>	<no data>
YGL022W	0.179	<no data>	0.179	<no data>	<no data>	<no data>
YGL023C	-0.068	-0.698	-0.383	0.031	0.523	<no data>
YGL024W	<no data>	4.25	4.25	<no data>	-0.708	<no data>
YGL025C	0.111	-0.544	-0.216	0.045	<no data>	<no data>
YGL026C	0.18	-0.103	0.039	0.161	-0.087	<no data>
YGL027C	0.187	<no data>	0.187	<no data>	<no data>	<no data>
YGL028C	-0.111	-0.175	-0.143	<no data>	0.213	<no data>
YGL029W	0.172	-0.256	-0.042	0.167	<no data>	0.599
YGL030W	0.166	-0.27	-0.052	<no data>	<no data>	<no data>
YGL031C	-0.371	-1.174	-0.773	-1.444	-1.096	-2.654
YGL032C	0.1	<no data>	0.1	<no data>	<no data>	<no data>
YGL033W	0.43	<no data>	0.43	<no data>	<no data>	<no data>
YGL034C	0.087	<no data>	0.087	<no data>	<no data>	<no data>
YGL035C	0.081	0.392	0.236	0.099	<no data>	<no data>
YGL036W	0.164	-0.068	0.048	0.493	0.265	<no data>
YGL037C	-0.144	-0.327	-0.236	0.343	1.15	<no data>
YGL038C	-0.201	-0.456	-0.328	0.616	-0.512	<no data>
YGL039W	-0.154	0.37	0.108	-0.122	0.693	-0.161
YGL040C	0.255	0.132	0.194	-0.26	<no data>	<no data>
YGL041C	0.194	<no data>	0.194	<no data>	<no data>	<no data>
YGL044C	-0.197	0.42	0.112	0.411	<no data>	<no data>
YGL045W	-0.035	<no data>	-0.035	0.215	<no data>	0.995
YGL047W	-0.026	0.734	0.354	-0.048	0.682	-0.682
YGL048C	-0.319	<no data>	-0.319	0.069	<no data>	<no data>
YGL049C	-0.165	<no data>	-0.165	<no data>	<no data>	<no data>
YGL050W	-0.275	<no data>	-0.275	<no data>	0.341	<no data>
YGL051W	-0.667	<no data>	-0.667	<no data>	<no data>	<no data>
YGL052W	<no data>	<no data>	<no data>	<no data>	1.337	<no data>
YGL053W	-0.178	<no data>	-0.178	0.655	<no data>	<no data>
YGL054C	<no data>	<no data>	<no data>	<no data>	1.508	<no data>
YGL055W	-0.225	<no data>	-0.225	-1.104	<no data>	<no data>
YGL056C	-0.187	0.891	0.352	0.315	0.081	<no data>
YGL058W	-0.148	<no data>	-0.148	-0.306	<no data>	<no data>
YGL059W	0.355	-0.625	-0.135	<no data>	<no data>	<no data>
YGL060W	0.394	-1.086	-0.346	0.141	-0.067	<no data>
YGL061C	0.137	<no data>	0.137	<no data>	<no data>	<no data>
YGL063W	0.08	-0.278	-0.099	-0.23	0.783	<no data>
YGL064C	0.184	-0.646	-0.231	-0.272	0.371	<no data>
YGL065C	0.444	-0.658	-0.107	0.431	0.673	<no data>
YGL066W	0.195	-0.725	-0.265	-0.154	-0.158	<no data>
YGL067W	0.279	0.284	0.282	<no data>	<no data>	<no data>
YGL068W	0.209	<no data>	0.209	<no data>	<no data>	<no data>
YGL069C	-0.09	<no data>	-0.09	<no data>	<no data>	<no data>
YGL070C	-0.008	<no data>	-0.008	<no data>	<no data>	<no data>
YGL071W	0.543	-0.538	0.003	-0.091	0.35	<no data>
YGL072C	0.101	<no data>	0.101	<no data>	<no data>	<no data>
YGL073W	0.197	0.251	0.224	0.053	<no data>	<no data>
YGL075C	-0.033	0.573	0.27	-0.447	0.751	-0.009
YGL076C	-0.316	-0.824	-0.57	-0.443	-0.99	<no data>
YGL077C	0.244	0.263	0.254	-0.291	<no data>	<no data>
YGL078C	0.038	-0.257	-0.109	0.094	-0.294	0.583
YGL079W	0.288	<no data>	0.288	<no data>	<no data>	<no data>
YGL080W	-0.2	<no data>	-0.2	<no data>	<no data>	<no data>
YGL081W	0.218	0.613	0.415	-0.067	1.147	-0.151
YGL082W	0.064	0.537	0.301	0.803	<no data>	1.275
YGL083W	0.293	-0.439	-0.073	-0.541	0.865	-0.181
YGL084C	-0.389	0.889	0.25	-0.561	-0.588	<no data>
YGL085W	0.218	-0.129	0.044	0.435	<no data>	<no data>
YGL086W	0.061	<no data>	0.061	<no data>	<no data>	<no data>
YGL087C	0.25	<no data>	0.25	0.81	<no data>	<no data>
YGL088W	0.761	-0.984	-0.111	0.554	-1.311	0.727
YGL089C	0.005	<no data>	0.005	0.491	<no data>	<no data>
YGL090W	-0.211	<no data>	-0.211	<no data>	<no data>	<no data>
YGL091C	-0.017	<no data>	-0.017	0.155	<no data>	<no data>
YGL092W	-0.166	<no data>	-0.166	0.165	-1.318	<no data>
YGL093W	0.629	<no data>	0.629	<no data>	<no data>	<no data>
YGL094C	0.066	1.031	0.549	0.026	-0.803	<no data>
YGL095C	-0.139	0.414	0.138	0.578	0.554	0.412
YGL096W	-0.175	-0.007	-0.091	<no data>	-0.462	<no data>
YGL097W	-0.121	0.106	-0.007	0.09	<no data>	<no data>
YGL098W	-0.256	<no data>	-0.256	0.858	<no data>	<no data>
YGL099W	-0.113	<no data>	-0.113	0.265	<no data>	<no data>
YGL101W	-0.012	<no data>	-0.012	<no data>	<no data>	<no data>
YGL102C	-1.024	-0.403	-0.713	-2.666	-0.862	-2.76
YGL103W	-0.545	0.226	-0.159	-2.138	0.555	-3.05
YGL104C	-0.982	<no data>	-0.982	-0.131	0.588	<no data>
YGL105W	-0.162	0.386	0.112	-0.075	0.403	-1.262
YGL106W	-1.053	<no data>	-1.053	<no data>	<no data>	<no data>
YGL107C	0.308	-1.084	-0.388	<no data>	<no data>	<no data>
YGL109W	0.513	-0.806	-0.146	0.435	-0.422	<no data>
YGL110C	0.52	-1.161	-0.32	-0.059	0.208	<no data>
YGL111W	0.314	-0.692	-0.189	0.179	1.233	<no data>
YGL112C	0.248	-0.851	-0.301	-0.263	0.668	<no data>
YGL113W	0.353	<no data>	0.353	<no data>	<no data>	<no data>
YGL114W	0.158	-0.343	-0.092	-0.163	-0.004	<no data>
YGL115W	-0.018	-0.254	-0.136	-0.222	<no data>	<no data>
YGL116W	-0.283	-0.59	-0.436	-0.187	-0.681	<no data>
YGL117W	0.18	0.107	0.144	-0.1	<no data>	<no data>
YGL118C	0.24	-0.118	0.061	<no data>	<no data>	1.202
YGL119W	-0.069	-0.24	-0.155	0.074	0.664	<no data>
YGL120C	-0.134	<no data>	-0.134	<no data>	<no data>	<no data>
YGL121C	0.312	<no data>	0.312	<no data>	<no data>	<no data>
YGL122C	-0.244	-0.515	-0.379	-0.456	-0.241	<no data>
YGL123W	-0.291	-0.536	-0.413	-1.944	-0.856	-3.247
YGL124C	-0.115	<no data>	-0.115	0.254	<no data>	<no data>
YGL125W	0.023	0.742	0.383	-0.241	<no data>	<no data>
YGL126W	0.248	-0.526	-0.139	-0.002	-0.288	<no data>
YGL127C	0.271	-0.771	-0.25	0.435	<no data>	<no data>
YGL128C	-0.04	-0.11	-0.075	-0.303	-0.548	-0.529
YGL129C	0.192	<no data>	0.192	<no data>	<no data>	<no data>
YGL130W	0.045	0.212	0.129	-0.137	0.184	0.308
YGL131C	-0.069	0.616	0.274	0.263	<no data>	<no data>
YGL133W	0.059	<no data>	0.059	0.093	<no data>	<no data>
YGL134W	-0.179	0.579	0.2	-0.218	0.358	-0.026
YGL135W	-0.35	0.185	-0.083	-2.65	-0.783	-3.554
YGL136C	-0.432	1.261	0.415	<no data>	<no data>	<no data>
YGL137W	0.168	<no data>	0.168	<no data>	<no data>	<no data>
YGL138C	-0.259	<no data>	-0.259	<no data>	<no data>	<no data>
YGL139W	-0.357	<no data>	-0.357	0.126	<no data>	<no data>
YGL140C	0.257	<no data>	0.257	<no data>	<no data>	<no data>
YGL141W	-0.072	<no data>	-0.072	<no data>	<no data>	<no data>
YGL142C	0.079	0.733	0.406	0.249	-0.635	<no data>
YGL143C	-0.146	0.781	0.318	0.073	<no data>	<no data>
YGL144C	-0.313	1.747	0.717	1.2	<no data>	<no data>
YGL145W	0.079	-0.14	-0.03	0.687	0.212	-0.606
YGL146C	-0.247	<no data>	-0.247	<no data>	<no data>	<no data>
YGL147C	-0.663	-0.102	-0.382	-2.968	-2.195	-4.028
YGL148W	-0.226	<no data>	-0.226	-0.251	-1.158	<no data>
YGL149W	1.035	-0.868	0.084	0.268	-0.821	0.985
YGL150C	-1.015	-0.259	-0.637	-2.41	-0.862	-2.247
YGL151W	-0.336	0.779	0.222	<no data>	<no data>	<no data>
YGL152C	-0.744	<no data>	-0.744	0.061	-0.07	<no data>
YGL153W	-0.073	0.68	0.304	0.203	1.917	<no data>
YGL154C	-0.513	<no data>	-0.513	0.165	<no data>	<no data>
YGL155W	0.125	-0.507	-0.191	0.213	0.465	-0.208
YGL157W	0.031	-1.29	-0.629	0.241	<no data>	<no data>
YGL158W	<no data>	<no data>	<no data>	-0.051	<no data>	<no data>
YGL159W	0.107	-0.365	-0.129	<no data>	<no data>	<no data>
YGL160W	<no data>	<no data>	<no data>	-0.334	1.275	<no data>
YGL161C	-0.09	-0.858	-0.474	-0.319	0.522	0.043
YGL162W	<no data>	<no data>	<no data>	-0.553	<no data>	<no data>
YGL163C	0.447	<no data>	0.447	0.795	<no data>	<no data>
YGL164C	0.799	-1.11	-0.155	0.024	-0.797	<no data>
YGL165C	-0.007	-0.11	-0.058	0.12	0.157	<no data>
YGL166W	0.324	<no data>	0.324	0.418	-0.128	<no data>
YGL167C	0.362	-0.823	-0.23	0.438	-0.483	<no data>
YGL168W	-0.66	<no data>	-0.66	<no data>	<no data>	<no data>
YGL169W	0.151	-0.363	-0.106	<no data>	<no data>	<no data>
YGL170C	0.057	-0.036	0.011	<no data>	<no data>	<no data>
YGL171W	0.249	<no data>	0.249	<no data>	<no data>	<no data>
YGL172W	0.471	-0.548	-0.039	-0.149	0.054	-0.357
YGL173C	-0.314	<no data>	-0.314	<no data>	<no data>	<no data>
YGL174W	-0.017	2.405	1.194	<no data>	<no data>	<no data>
YGL175C	0.128	<no data>	0.128	<no data>	<no data>	<no data>
YGL176C	0.352	-0.274	0.039	0.026	-1.042	1.22
YGL177W	1.027	-0.962	0.033	-0.04	-0.38	0.132
YGL178W	0.507	0.124	0.315	-0.136	-0.422	<no data>
YGL179C	0.15	0.357	0.254	0.037	<no data>	<no data>
YGL180W	-0.73	<no data>	-0.73	<no data>	<no data>	<no data>
YGL181W	-0.041	0.209	0.084	0.004	0.593	-0.336
YGL182C	<no data>	<no data>	<no data>	0.181	<no data>	<no data>
YGL183C	0.956	<no data>	0.956	1.058	-1.344	1.238
YGL184C	-0.242	0.314	0.036	<no data>	<no data>	<no data>
YGL185C	-0.108	<no data>	-0.108	-0.034	<no data>	<no data>
YGL186C	-0.621	-0.059	-0.34	-0.034	-0.301	0.457
YGL187C	<no data>	<no data>	<no data>	<no data>	0.518	<no data>
YGL189C	-0.614	-0.985	-0.799	-1.9	-1.19	-2.416
YGL190C	0.138	<no data>	0.138	-0.027	<no data>	<no data>
YGL191W	-0.613	<no data>	-0.613	<no data>	<no data>	<no data>
YGL192W	-0.661	0.935	0.137	0.586	<no data>	<no data>
YGL193C	0.506	<no data>	0.506	1.242	<no data>	<no data>
YGL194C	<no data>	<no data>	<no data>	0.167	<no data>	<no data>
YGL195W	-0.15	<no data>	-0.15	<no data>	0.682	<no data>
YGL197W	0.001	0.192	0.097	0.128	-0.422	<no data>
YGL198W	-0.45	<no data>	-0.45	-0.049	-0.045	<no data>
YGL199C	-0.317	<no data>	-0.317	1.273	<no data>	<no data>
YGL200C	-1.118	<no data>	-1.118	<no data>	<no data>	<no data>
YGL201C	-0.209	2.254	1.023	<no data>	<no data>	<no data>
YGL202W	1.834	<no data>	1.834	<no data>	<no data>	<no data>
YGL205W	0.347	-0.829	-0.241	<no data>	<no data>	<no data>
YGL207W	1.089	-1.273	-0.092	0.383	0.107	0.539
YGL208W	<no data>	-0.598	-0.598	-0.351	0.174	<no data>
YGL209W	0.425	-0.919	-0.247	<no data>	0.559	<no data>
YGL210W	<no data>	<no data>	<no data>	-0.682	0.814	<no data>
YGL211W	0.041	<no data>	0.041	0.083	-0.303	<no data>
YGL212W	0.388	-0.481	-0.046	-0.575	0.335	<no data>
YGL213C	-0.016	-0.43	-0.223	<no data>	<no data>	<no data>
YGL215W	0.042	-0.619	-0.288	0.039	0.236	<no data>
YGL216W	-0.109	<no data>	-0.109	-1.167	0.95	<no data>
YGL218W	0.646	-0.923	-0.138	<no data>	<no data>	<no data>
YGL219C	0.534	-0.658	-0.062	-0.074	0.654	<no data>
YGL220W	-0.029	<no data>	-0.029	-0.079	<no data>	<no data>
YGL221C	0.256	-0.175	0.04	-0.226	<no data>	<no data>
YGL222C	-0.018	<no data>	-0.018	<no data>	<no data>	<no data>
YGL223C	-0.017	-0.783	-0.4	<no data>	<no data>	<no data>
YGL224C	0.168	<no data>	0.168	<no data>	<no data>	<no data>
YGL225W	-0.231	-0.814	-0.522	-0.416	<no data>	<no data>
YGL226W	0.209	-0.03	0.09	0.052	-0.234	<no data>
YGL227W	-0.176	<no data>	-0.176	<no data>	<no data>	<no data>
YGL228W	-0.145	<no data>	-0.145	0.111	<no data>	<no data>
YGL229C	0.562	-0.505	0.028	0.369	-0.53	0.838
YGL231C	-0.234	<no data>	-0.234	0.458	<no data>	<no data>
YGL232W	-0.221	-0.128	-0.174	0.051	-0.128	0.459
YGL233W	0.073	<no data>	0.073	0.222	0.982	<no data>
YGL235W	0.174	<no data>	0.174	0.408	<no data>	<no data>
YGL236C	-0.286	<no data>	-0.286	0.272	<no data>	<no data>
YGL237C	0.108	0.378	0.243	0.907	0.663	<no data>
YGL238W	-0.315	0.063	-0.126	0.044	-0.068	<no data>
YGL239C	1.418	-1.782	-0.182	0.832	-1.221	1.189
YGL240W	-0.256	0.478	0.111	-0.181	<no data>	<no data>
YGL241W	0.542	-0.258	0.142	0.595	-0.619	0.786
YGL242C	<no data>	<no data>	<no data>	0.615	<no data>	<no data>
YGL243W	-0.117	<no data>	-0.117	9.303	<no data>	<no data>
YGL244W	-0.384	<no data>	-0.384	<no data>	<no data>	<no data>
YGL245W	-0.201	-0.226	-0.213	-0.012	0.414	<no data>
YGL246C	-0.538	3.13	1.296	<no data>	<no data>	<no data>
YGL247W	-0.151	<no data>	-0.151	<no data>	<no data>	<no data>
YGL248W	-0.186	<no data>	-0.186	<no data>	<no data>	<no data>
YGL249W	0.14	<no data>	0.14	0.615	-0.642	0.705
YGL250W	-0.327	0.459	0.066	0.132	0.357	-0.48
YGL251C	0.078	<no data>	0.078	<no data>	<no data>	<no data>
YGL252C	0.287	-0.514	-0.113	-0.054	0.473	0.327
YGL253W	0.212	-0.194	0.009	-0.362	0.119	<no data>
YGL254W	1.114	-0.211	0.452	-0.352	0.38	<no data>
YGL255W	-0.003	-1.004	-0.504	0.044	0.371	<no data>
YGL257C	0.309	-0.539	-0.115	0.102	0.216	<no data>
YGL258W	<no data>	0.099	0.099	-0.417	0.955	<no data>
YGL259W	0.352	<no data>	0.352	<no data>	<no data>	<no data>
YGL260W	0.182	<no data>	0.182	0.168	-0.582	<no data>
YGL261C	0.067	-0.156	-0.044	-0.117	-0.392	-0.928
YGL262W	-0.031	<no data>	-0.031	-0.136	-0.729	<no data>
YGL263W	0.106	<no data>	0.106	<no data>	<no data>	<no data>
YGR001C	0.146	<no data>	0.146	-0.016	-0.608	0.218
YGR002C	0.234	-0.169	0.033	0.262	<no data>	<no data>
YGR003W	0.132	-0.459	-0.163	0.245	-0.047	<no data>
YGR004W	0.249	<no data>	0.249	0.315	<no data>	<no data>
YGR005C	-0.246	<no data>	-0.246	<no data>	<no data>	<no data>
YGR006W	0.236	-0.046	0.095	0.15	<no data>	<no data>
YGR007W	-0.177	0.042	-0.067	-0.091	0.356	<no data>
YGR008C	0.298	<no data>	0.298	0.34	<no data>	<no data>
YGR009C	0.046	<no data>	0.046	1.239	<no data>	<no data>
YGR010W	-0.092	-0.334	-0.213	0.058	<no data>	<no data>
YGR011W	0.103	<no data>	0.103	<no data>	<no data>	<no data>
YGR012W	-0.264	0.582	0.159	0.353	0.365	0.501
YGR013W	-0.361	<no data>	-0.361	0.353	<no data>	<no data>
YGR014W	-0.107	0.096	-0.005	0.085	0.142	<no data>
YGR015C	-0.084	0.07	-0.007	0.11	-0.254	0.62
YGR016W	-0.136	<no data>	-0.136	0.342	<no data>	<no data>
YGR017W	-0.666	0.324	-0.171	<no data>	<no data>	<no data>
YGR018C	0.074	<no data>	0.074	<no data>	<no data>	<no data>
YGR019W	<no data>	0.47	0.47	<no data>	<no data>	<no data>
YGR020C	-0.967	<no data>	-0.967	<no data>	-2.139	<no data>
YGR021W	-0.773	<no data>	-0.773	<no data>	<no data>	<no data>
YGR022C	0.448	<no data>	0.448	<no data>	<no data>	<no data>
YGR023W	0.283	-0.098	0.093	-1.079	0.126	<no data>
YGR024C	-0.095	<no data>	-0.095	1.231	<no data>	<no data>
YGR026W	-0.319	<no data>	-0.319	<no data>	<no data>	<no data>
YGR027C	-0.784	0.163	-0.31	-2.334	-1.875	-2.691
YGR028W	-0.199	3.25	1.526	<no data>	1.159	<no data>
YGR030C	-0.456	<no data>	-0.456	<no data>	<no data>	<no data>
YGR031W	<no data>	<no data>	<no data>	<no data>	2.125	<no data>
YGR032W	<no data>	1.718	1.718	-0.045	<no data>	<no data>
YGR033C	-2.257	<no data>	-2.257	0.116	<no data>	<no data>
YGR034W	0.054	0.193	0.124	-0.226	0.132	0.564
YGR036C	0.383	-0.785	-0.201	-0.012	0.751	<no data>
YGR037C	1.01	<no data>	1.01	-0.745	-0.391	<no data>
YGR038W	0.323	-0.529	-0.103	0.27	0.371	<no data>
YGR040W	0.081	<no data>	0.081	<no data>	<no data>	<no data>
YGR041W	<no data>	<no data>	<no data>	0.517	<no data>	<no data>
YGR042W	0.309	-0.288	0.011	-0.2	<no data>	<no data>
YGR043C	<no data>	-0.727	-0.727	-0.41	0.576	0.991
YGR044C	0.17	0.122	0.146	0.108	<no data>	<no data>
YGR046W	0.298	-0.461	-0.082	0.571	<no data>	<no data>
YGR048W	0.479	-0.292	0.094	0.121	0.124	<no data>
YGR049W	-0.217	0.254	0.019	-0.353	0.641	<no data>
YGR052W	0.119	-0.371	-0.126	0.075	<no data>	<no data>
YGR053C	0.195	<no data>	0.195	<no data>	<no data>	<no data>
[truncated: 3,646 more rows]
